# Supplementary material for: WEPP: Phylogenetic placement achieves near-haplotype resolution in wastewater-based epidemiology
Source: PLoS Comput Biol. 2026 Mar 30;22(3):e1014124. doi: 10.1371/journal.pcbi.1014124 (PMC13048486; doi:10.1371/journal.pcbi.1014124)
Supplement: S1 Table — (XLSX) [file pcbi.1014124.s001.xlsx]

## Sheet: Sheet1
Supplementary Table 1: Comparison of lineage abundance estimates of different tools with expected abundances on simulated and synthetic wastewater datasets
Supplementary Table 1A: Comparison of lineage abundance estimates on SWAMPy simulated datasets							Supplementary Table 1B: Comparison of lineage abundance estimates on Illumina-sequenced synthetic datasets						Supplementary Table 1C: Comparison of lineage abundance estimates on ONT-sequenced synthetic datasets
SWAMPy simulated		nimagenV2.bed					INDIANA	QIAseq_SARS-CoV-2_DIRECT_with_Booster_A.bed					ONT synthetic	Articv4.1.bed
2022-12-01	Expected	Freyja	WEPP-MAT	WEPP-PanMAT	Pipes et al.		control_50_S1	Expected	Freyja	WEPP-MAT	Pipes et al.		Mixture - 3 (Negative)	Expected	Freyja	WEPP-MAT
BQ.1.1.4	0.48	0.463601	0.458713	0.442869	0		BA.2	1	0.01	0.86	0.76074		BA.2	0.25	0.083484	0.227166
BA.5.1	0.2	0.089466	0.201464	0.155268	0		BA.2.1	0	0.16	0.14	0.044652		BA.5.5	0.25	0.262379	0.202207
BQ.1.8	0.15	0.154046	0.134023	0.138003	0		BA.2.24	0	0.83	0	0		BA.2.12.1	0.25	0.067905	0.143829
BA.2.3	0.07	0	0.033797	0.050423	0		BA.2.10	0	0	0	0.104503		BA.4.1	0.1875	0.255333	0.180642
XBB.1.5.7	0.04	0.029044	0.024092	0.038907	0		BA.2_dropout	0	0	0	0.059042		BF.1	0.0625	0.04035	0.039418
BF.7.4	0.03	0.029987	0.032851	0.030657	0		BA.2.23	0	0	0	0.020872		BA.5	0	0	0.12183
BA.4.2	0.02	0	0.01044	0.009299	0.05223		miscBA2BA1PostSpike	0	0	0	0.01019		miscBA2BA1PostSpike	0	0	0.040832
XBB.2	0.01	0	0	0	0								BA.4	0	0.006852	0.031402
BA.2	0	0	0.041324	0.018209	0								B.1	0	0	0.012674
BQ.1_17039	0	0	0.015685	0	0		control_50_2_S31	Expected	Freyja	WEPP-MAT	Pipes et al.		XT	0	0.005649	0
XBB.1.5.1	0	0	0.011551	0	0		BA.2	1	0	1	0.711164		BG.5	0	0.143253	0
XBB.1.5_17124	0	0	0.01048	0.011012	0		BA.2.24	0	1	0	0		BA.2.33	0	0.023876	0
BE.3	0	0	0.008221	0.011951	0.005376		BA.2.10	0	0	0	0.288836		BA.5_dropout	0	0.047643	0
BA.5.1.22	0	0	0.006122	0	0								BA.5.1_no27438	0	0.063278	0
BQ.1.1	0	0	0.005851	0.03333	0.061929
BA.5.1.24	0	0	0.005386	0	0		control_51_S13	Expected	Freyja	WEPP-MAT	Pipes et al.
BA.5.1.12	0	0.014056	0	0.041512	0		BA.2	1	0	1	0.837221		Mixture - 4 (Negative)	Expected	Freyja	WEPP-MAT
BA.5_dropout	0	0	0	0.018562	0		BA.2.16	0	1	0	0		BA.2	0.3125	0	0.292748
BA.5.1_no29666	0	0.089466	0	0	0		BA.2.10	0	0	0	0.07813		BA.1	0.1875	0.021656	0.128063
BA.2.3.13	0	0.057381	0	0	0		miscBA2BA1PostSpike	0	0	0	0.051854		P.1	0.1875	0	0.090648
BA.4	0	0.018083	0	0	0		BA.2_dropout	0	0	0	0.032796		B.1.526	0.125	0.148327	0.153177
BA.2.7	0	0.012703	0	0	0								B	0.125	0.15672	0.149694
XBB.1.5.92	0	0.011031	0	0	0								B.1.1.7	0.0625	0.042932	0.042129
BA.5.1.28	0	0.01065	0	0	0		control_51_2_S32	Expected	Freyja	WEPP-MAT	Pipes et al.		BA.2.10	0	0	0.050485
XBB.1.5.62	0	0.010288	0	0	0		BA.2	1	0	1	0.781391		B.1.1.529_dropout	0	0	0.041679
BA.5.1.34	0	0.010197	0	0	0		BA.2.16	0	1	0	0		P.1.4	0	0.043643	0.040664
BA.5.3	0	0	0	0	0.593444		BA.2.10	0	0	0	0.104649		B.1.1.529	0	0.048121	0.010713
BQ.1.5	0	0	0	0	0.081488		BA.2_dropout	0	0	0	0.064501		P.1.10	0	0.057124	0
BE.1	0	0	0	0	0.067332		miscBA2BA1PostSpike	0	0	0	0.042406		BA.2.3.2	0	0.005912	0
BA.5.2.1	0	0	0	0	0.062897		BA.2.9	0	0	0	0.007053		BA.2.18	0	0.016005	0
BQ.1	0	0	0	0	0.021309								BA.2.33	0	0.020457	0
BA.5.3.1	0	0	0	0	0.018314								BA.1.18	0	0.006112	0
BE.1.1	0	0	0	0	0.018192		control_152348_S20	Expected	Freyja	WEPP-MAT	Pipes et al.		BA.1.7	0	0.083916	0
BA.2.12.1	0	0	0	0	0.012297		BA.1	0.33	0.25	0.47	0.243283		BA.2.23	0	0.031616	0
BA.4_dropout	0	0	0	0	0.005192		B.1.1.7	0.33	0.22	0.33	0.141163		BA.2.15	0	0.00528	0
							B.1.617.2	0.33	0	0	0		XT	0	0.006792	0
							AY.30	0	0	0.2	0		XAH	0	0.043176	0
2023-02-01	Expected	Freyja	WEPP-MAT	WEPP-PanMAT	Pipes et al.		AY.8	0	0.22	0	0		BA.2.3	0	0.193631	0
XBB.1.5.13	0.67	0.649915	0.67523	0.651548	0.333866		BA.1.18	0	0.21	0	0.011484		BA.1.17.2	0	0.038035	0
BQ.1.1.3	0.15	0.114245	0.151848	0.113648	0		B.1.1.7_dropout	0	0.1	0	0		P.1.13	0	0.007068	0
BA.5.2	0.1	0.083543	0.09482	0.088487	0		B.1	0	0	0	0.441052		P.1.7	0	0.023477	0
XBB.1	0.04	0.016549	0.019968	0.019445	0.277848		B.1.1	0	0	0	0.106542
BA.2.2	0.02	0.027416	0.016503	0.023471	0		B	0	0	0	0.044907
BQ.1.2	0.01	0.010169	0	0.010701	0		BA.1.17	0	0	0	0.011571		Mixture - 6 (Negative)	Expected	Freyja	WEPP-MAT
BA.4.3	0.01	0	0	0	0								BA.2.12.1	0.25	0	0.208363
BA.2	0	0	0.01509	0	0.041509								B.1.617.2	0.1875	0	0.185828
XBB.1.5_17124	0	0	0.010811	0.016456	0.26979		control_152348_2_S39	Expected	Freyja	WEPP-MAT	Pipes et al.		BA.2	0.1875	0	0.165547
BQ.1.14	0	0	0.010025	0	0		BA.1	0.33	0	0.44	0.173484		BA.1	0.1875	0.014641	0.131308
BA.5.2.21	0	0	0.005705	0	0		B.1.617.2	0.33	0	0.31	0.07549		B.1.526	0.0625	0.07343	0.073029
BQ.1.1	0	0	0	0.01784	0		B.1.1.7	0.33	0.24	0.19	0.01145		B.1.1.7	0.0625	0.064979	0.061465
BA.4	0	0	0	0.013079	0		B.1	0	0	0.06	0.578228		P.1	0.0625	0	0
BQ.1	0	0.011144	0	0.012706	0		BA.1.18	0	0.38	0	0		B.1.1.529	0	0.041869	0.061248
BA.5.2.20	0	0	0	0.010991	0		AY.30	0	0.27	0	0		B.1.1.529_dropout	0	0.044737	0.03976
BA.5.2.1	0	0	0	0.010872	0		AY.15	0	0.07	0	0		B.1.1	0	0	0.039709
BE.1.1	0	0	0	0.010756	0		BA.1.16	0	0.03	0	0		P.1.4	0	0.035785	0.033741
CK.1	0	0.012328	0	0	0		Q.1	0	0.01	0	0		BA.2.11	0	0.005825	0
BQ.1.24	0	0.011628	0	0	0		B.1.1	0	0	0	0.106961		AY.52	0	0.005111	0
BE.1.1.1	0	0.010599	0	0	0		B	0	0	0	0.054386		BA.2.3.2	0	0.006466	0
XBB.1.5.15	0	0.009329	0	0	0								XT	0	0.009003	0
EK.3	0	0.00931	0	0	0								BA.2.33	0	0.019058	0
BA.5_dropout	0	0.008903	0	0	0		control_162166_S21	Expected	Freyja	WEPP-MAT	Pipes et al.		AY.30	0	0.115403	0
XBB.1.5.65	0	0.008836	0	0	0		B.1.351	0.33	0.3	0.31	0.193058		BA.1.7	0	0.09084	0
EK.2	0	0.008393	0	0	0		B.1.429	0.33	0.35	0.29	0.269736		AY.19	0	0.006691	0
BA.5.2_quad_22599T	0	0.007692	0	0	0		BA.4.1	0.33	0.27	0.28	0.19403		BA.1.9	0	0.018723	0
BQ.1_17039	0	0	0	0	0.030069		B.1	0	0	0.06	0.134325		BA.2.15	0	0.009169	0
B.1.1	0	0	0	0	0.012125		BA.5	0	0	0.05	0		BA.1.17.2	0	0.02602	0
XBB.1.5	0	0	0	0	0.011977		miscBA2BA1PostSpike	0	0	0.02	0		BA.2.59	0	0.005044	0
XBB.1.5.1	0	0	0	0	0.01082		BA.5_dropout	0	0.08	0	0		BA.2.3	0	0.127454	0
XBB.1.5.63	0	0	0	0	0.006132		BA.4	0	0	0	0.099361		AY.18	0	0.049496	0
XBB.1.5.67	0	0	0	0	0.005865		B.1.1	0	0	0	0.074248		AY.15	0	0.01269	0
							BA.2	0	0	0	0.020911		BA.2.18	0	0.008525	0
							B.1.1.529	0	0	0	0.008545		BG.5	0	0.129562	0
2023-04-01	Expected	Freyja	WEPP-MAT	WEPP-PanMAT	Pipes et al.		B.1.1.529_dropout	0	0	0	0.005786		XAP	0	0.05071	0
XBB.1.5.7	0.75	0.727899	0.7538	0.747104	0.41683								BA.2.23	0	0.02877	0
XBB.1.9.2	0.08	0.070128	0.073911	0.078062	0.018827
XBB.1.16.1	0.08	0	0.068573	0.05938	0.011348		control_162166_2_S40	Expected	Freyja	WEPP-MAT	Pipes et al.
XBB.2	0.05	0.053173	0.053101	0.051176	0.005361		BA.4.1	0.33	0.36	0.35	0.078043
XBB.2.3.2	0.04	0	0.040207	0.042034	0		B.1.351	0.33	0.36	0.33	0.360014
XBB.1.16	0	0.070753	0.010407	0.022244	0.036515		B.1.429	0.33	0.13	0.25	0.32524
HH.1	0	0.032003	0	0	0		B.1.1	0	0.16	0.06	0.088371
EG.1	0	0.010154	0	0	0		B.1	0	0	0	0.075034
XBB.1.5.62	0	0.009967	0	0	0		BA.5_dropout	0	0	0	0.051771
JZ.1	0	0.009629	0	0	0		BA.2	0	0	0	0.021527
XBB.1.16.13	0	0.008447	0	0	0
HH.2.1	0	0.007848	0	0	0
XBB.1.5_17124	0	0	0	0	0.225984		control_506264_S19	Expected	Freyja	WEPP-MAT	Pipes et al.
XBB.1	0	0	0	0	0.149195		BA.2.12.1	0.33	0.45	0.46	0.11979
XBB.1.9	0	0	0	0	0.028958		BF.1	0.33	0.27	0.31	0.121661
XBB.1.9.1	0	0	0	0	0.023767		BA.2	0.33	0	0.21	0.075175
XBB.1.5.86	0	0	0	0	0.014489		BA.4	0	0	0.02	0.05302
XBB.2.3	0	0	0	0	0.01195		BA.2.4	0	0.19	0	0
XBB.1.5	0	0	0	0	0.011306		BA.4_dropout	0	0.07	0	0.006706
XBB.2.4	0	0	0	0	0.01113		BA.2.12	0	0.01	0	0.011909
B.1.1	0	0	0	0	0.007074		BG.5	0	0.01	0	0
XBB.1.5.67	0	0	0	0	0.005984		XAJ	0	0.01	0	0
XBB.1.5.12	0	0	0	0	0.005768		BA.5.2.1	0	0	0	0.40422
XBB.1.5.47	0	0	0	0	0.005295		BA.5.2	0	0	0	0.097954
XBB	0	0	0	0	0.005185		BA.5	0	0	0	0.033439
XBB_dropout	0	0	0	0	0.005033		miscBA2BA1PostSpike	0	0	0	0.024578
							BA.5.1	0	0	0	0.021378
							BA.2_dropout	0	0	0	0.014784
2023-06-01	Expected	Freyja	WEPP-MAT	WEPP-PanMAT	Pipes et al.		BA.2.9	0	0	0	0.010211
XBB.1.9.1	0.3	0.202218	0.262754	0.244449	0.084003		BA.5_dropout	0	0	0	0.005174
XBB.1.5.13	0.29	0.265617	0.285837	0.270824	0.122656
XBB.1.16.11	0.2	0	0.159468	0.193176	0
XBB.2.3.3	0.12	0.113832	0.120454	0.116452	0.012476		control_506264_2_S38	Expected	Freyja	WEPP-MAT	Pipes et al.
XBB.2	0.09	0.061788	0.089565	0.076957	0.005359		BA.2.12.1	0.33	0.42	0.5	0.105464
XBB.1.16.1	0	0	0.045877	0.012574	0.005757		BF.1	0.33	0.26	0.35	0.169743
XBB.1.9	0	0	0.0164	0	0.033362		BA.2	0.33	0	0.13	0.097026
FL.3	0	0.011064	0.010848	0.011615	0.012016		BA.2.3	0	0.02	0.01	0
XBB.1	0	0.008522	0.008796	0.019009	0.271142		BA.2.9	0	0	0.01	0.005379
FL.10	0	0.021166	0	0.034727	0.036945		BA.2.12	0	0.11	0	0
XBB.2.3	0	0	0	0.020216	0.033532		BA.4_dropout	0	0.1	0	0.017242
XBB.1.16	0	0.200265	0	0	0.138868		XAJ	0	0.07	0	0
XBB.2.4	0	0.020491	0	0	0.00586		BA.2.11	0	0.01	0	0
XBB.1.9.4	0	0.019256	0	0	0		BA.5.2.1	0	0	0	0.449885
FL.21	0	0.016393	0	0	0.010669		BA.5.2	0	0	0	0.061044
EU.1.1.1	0	0.011578	0	0	0		BA.4	0	0	0	0.042162
FL.8	0	0.011111	0	0	0.010631		BA.5	0	0	0	0.02038
FL.22	0	0.010835	0	0	0		BA.5.1	0	0	0	0.012158
XBB.1.4	0	0.010363	0	0	0		BA.5_dropout	0	0	0	0.007031
EK.2	0	0.00814	0	0	0		miscBA2BA1PostSpike	0	0	0	0.007015
GJ.2	0	0.007363	0	0	0		BA.2.1	0	0	0	0.00547
XBB.1.5_17124	0	0	0	0	0.139137
XBB.1.5.67	0	0	0	0	0.016905
XBB.1.5	0	0	0	0	0.011292
XBB.1.5.11	0	0	0	0	0.011181
XBB.1.5.4	0	0	0	0	0.010445
XBB.1.22	0	0	0	0	0.006208
XBB.1.5.3	0	0	0	0	0.005811
XBB.1.5.1	0	0	0	0	0.005585
XBB.1.5.33	0	0	0	0	0.005094
XBB_dropout	0	0	0	0	0.005066
2023-07-01	Expected	Freyja	WEPP-MAT	WEPP-PanMAT	Pipes et al.
XBB.1.9.1	0.3	0.194878	0.260166	0.237692	0.154896
XBB.1.5.7	0.21	0.22237	0.214055	0.206021	0.099934
XBB.1.16.15	0.2	0.199822	0.202711	0.192601	0
XBB.2.3	0.12	0.00695	0.137741	0.100352	0.042605
EG.5.1	0.12	0	0.117464	0.119726	0.01334
XBB.2	0.05	0.033415	0.033541	0.045228	0
XBB.1.9	0	0	0.020656	0	0.052651
XBB.1.9.2	0	0	0.013665	0	0.073386
XBB.2.3.11	0	0.049191	0	0.029291	0
FL.10	0	0.009384	0	0.027793	0
XBB.1.5_17124	0	0	0	0.019197	0.16447
XBB.1.16	0	0	0	0.011924	0.144876
EG.5	0	0.107967	0	0.010174	0
XBB.2.3.10	0	0.047523	0	0	0
XBB.1.9.4	0	0.022828	0	0	0
FL.15	0	0.021215	0	0	0
XBB.2.3.6	0	0.019766	0	0	0
FL.12	0	0.018538	0	0	0
XBB.2.4	0	0.015199	0	0	0
FL.2	0	0.012008	0	0	0.006318
EG.5.1.6	0	0.00983	0	0	0
EG.5.1.19	0	0.009116	0	0	0
XBB.1	0	0	0	0	0.185634
XBB.1.16.1	0	0	0	0	0.035421
EG.5.1.1	0	0	0	0	0.02117
XBB.1.5.1	0	0	0	0	0.005299
2023-08-01	Expected	Freyja	WEPP-MAT	WEPP-PanMAT	Pipes et al.
XBB.1.16.6	0.3	0.0664	0.30552	0.312163	0
XBB.1.9.2	0.25	0.199695	0.256132	0.23108	0.137548
EG.5.2	0.15	0.13127	0.147336	0.153941	0.141711
XBB.1.5.1	0.15	0	0.101433	0.100897	0.024853
XBB.2.3.2	0.1	0.009093	0.082054	0.063634	0
XBB.1	0.05	0	0.032871	0.040007	0.248049
XBB.1.5.56	0	0.059671	0.027902	0	0
XBB.2.3	0	0	0.020953	0.043612	0.025156
XBB.1.5_17124	0	0	0.015031	0.041978	0.046027
XBB.1.15	0	0.010698	0.010768	0	0
EG.1	0	0.01414	0	0.012689	0
JF.1	0	0.233316	0	0	0
HH.1	0	0.032663	0	0	0
XBB.1.5.107	0	0.028622	0	0	0
XBB.1.5.23	0	0.022155	0	0	0.005363
EG.5.2.4	0	0.021545	0	0	0
XBB.1.22	0	0.017044	0	0	0.00688
XBB.1.5.59	0	0.015924	0	0	0.00501
XBB.2.3.12	0	0.015128	0	0	0
XBB	0	0.013747	0	0	0
HH.2	0	0.011931	0	0	0
XBB.2.3.14	0	0.011877	0	0	0
XBB.1.5.55	0	0.011021	0	0	0
XBB.1.43	0	0.010878	0	0	0
HH.8	0	0.010272	0	0	0
XBB.1.5.62	0	0.00984	0	0	0
XBB.1.5.96	0	0.009726	0	0	0
EG.6.1	0	0.009502	0	0	0
XBB.1.5.47	0	0.008628	0	0	0
XDB	0	0.007786	0	0	0
EG.1.4	0	0.007429	0	0	0
XBB.1.16	0	0	0	0	0.212316
XBB.1.9.1	0	0	0	0	0.067279
XBB.1.16.1	0	0	0	0	0.031053
XBB.1.9	0	0	0	0	0.014015
FL.10	0	0	0	0	0.010782
EG.5.1.1	0	0	0	0	0.007966
XBB.1.5.3	0	0	0	0	0.005458
XBB.1.5	0	0	0	0	0.005307
XBB.1.5.67	0	0	0	0	0.005227
2023-09-01	Expected	Freyja	WEPP-MAT	WEPP-PanMAT	Pipes et al.
XBB.1.16.6	0.3	0.010944	0.305999	0.295032	0.248724
EG.5.1	0.28	0	0.279246	0.275715	0.141984
XBB.1.9.2	0.2	0.134223	0.183988	0.182459	0.208759
XBB.1.5.1	0.17	0	0.075579	0.114593	0.005837
XBB.2.3.3	0.03	0.020936	0.021337	0.024217	0
XBB.3	0.02	0	0.008552	0	0
XBB.1.5_17124	0	0.082557	0.07394	0.045204	0.016898
XBB.2.4	0	0.022758	0.024981	0	0
XBB	0	0	0.010065	0	0
XBB.2.3	0	0	0.008931	0.006325	0
EG.5.1.6	0	0.007284	0.007381	0	0
XBB.1.5	0	0	0	0.011883	0
XBB.1	0	0	0	0.011142	0.030355
XBB.1.15	0	0.009132	0	0.010184	0
JF.1	0	0.294465	0	0.009911	0.014604
EG.5.1.8	0	0	0	0.007037	0
EG.2	0	0.014927	0	0.006297	0.011461
EG.5	0	0.225787	0	0	0
EG.5.1.13	0	0.052976	0	0	0
XBB.1.5.110	0	0.027871	0	0	0
XBB.1.5.28	0	0.013795	0	0	0
XBB.1.5.2	0	0.011628	0	0	0
XBB.1.5.75	0	0.01073	0	0	0
HK.17	0	0.010334	0	0	0
XBB.1.5.96	0	0.010188	0	0	0
EG.1	0	0.010153	0	0	0
XBB.1.5.10	0	0.010063	0	0	0
XBB.2.3.7	0	0.010011	0	0	0
XBB.3.5	0	0.009239	0	0	0
XBB.1.16	0	0	0	0	0.145061
EG.5.1.1	0	0	0	0	0.07619
XBB.1.16.1	0	0	0	0	0.043284
XBB.1.9.1	0	0	0	0	0.02275
XBB.1.9	0	0	0	0	0.009347
B.1.1	0	0	0	0	0.008005
XBB.1.16.26	0	0	0	0	0.005672
FU.1	0	0	0	0	0.005632
HK.27.1	0	0	0	0	0.005438
2023-10-01	Expected	Freyja	WEPP-MAT	WEPP-PanMAT	Pipes et al.
EG.5.1	0.45	0	0.43195	0.446109	0.290379
XBB.1.9.1	0.15	0.105727	0.111375	0.122172	0.021568
HV.1.2	0.12	0.100199	0.1183	0.104447	0.057972
XBB.1.16.15	0.12	0.087064	0.115148	0.115991	0
XBB.1.5.4	0.1	0.104922	0.098198	0.101516	0.005408
XBB.2.3.8	0.05	0.0129	0.047889	0.039116	0
BA.2.86.2	0.01	0.010137	0	0	0
EG.5	0	0.307212	0.027755	0.015417	0.012602
EG.5.1.4	0	0	0.014039	0	0.01032
BA.2.86.1	0	0	0.009942	0.009702	0
XBB.1.5.75	0	0	0.00992	0.009895	0
GK.2	0	0	0.008905	0	0
HV.1	0	0	0.006579	0.016325	0.214913
XBB.2.3	0	0	0	0.011683	0.005812
XBB.1.9.2	0	0.016398	0	0.007628	0.037077
EG.5.1.13	0	0.08046	0	0	0
EG.5.1.6	0	0.054059	0	0	0.032918
JM.1	0	0.030642	0	0	0
HG.1	0	0.020603	0	0	0
XDF	0	0.012945	0	0	0
FL.29	0	0.012428	0	0	0
XBB.1.5.71	0	0.01227	0	0	0
GS.7	0	0.009499	0	0	0
HK.19	0	0.008639	0	0	0
XCQ	0	0.007072	0	0	0
XBB.1.42	0	0.006824	0	0	0
B.1.1	0	0	0	0	0.102239
XBB.1	0	0	0	0	0.087434
XBB.1.16	0	0	0	0	0.070541
EG.5.1.1	0	0	0	0	0.025703
XBB.1.5_17124	0	0	0	0	0.014725
FL.10	0	0	0	0	0.010389
2023-11-01	Expected	Freyja	WEPP-MAT	WEPP-PanMAT	Pipes et al.
EG.5.1.1	0.4	0.286817	0.361873	0.345054	0.345037
HV.1	0.28	0.169969	0.287184	0.28181	0.017958
XBB.1.16.1	0.1	0	0.094413	0.08156	0
XBB.1.9.2	0.1	0.083953	0.09343	0.089594	0.363625
BA.2.86.1	0.05	0	0.049432	0.046231	0
XBB.1.5.7	0.04	0.042498	0.011287	0.022008	0
XBB.1	0.02	0	0.017371	0.010651	0.07971
XBB.2.3.15	0.01	0	0	0	0
XBB.1.5_17124	0	0	0.032614	0.021163	0.011015
EG.5	0	0	0.016856	0	0
HK.3	0	0.051182	0.013672	0	0
XBB.1.16	0	0.077212	0.011549	0.023705	0.062505
XBB.1.5.33	0	0	0.010318	0	0
EG.5.1	0	0	0	0.044924	0.092091
XBB.1.9.1	0	0	0	0.013867	0.005606
XBB.1.5	0	0	0	0.010735	0
EG.2	0	0.008865	0	0.008698	0
HV.1.2	0	0.04614	0	0	0
HV.1.1	0	0.045926	0	0	0
JN.2	0	0.038873	0	0	0
HK.8	0	0.022993	0	0	0
XBB.1.5.43	0	0.018219	0	0	0
XBB.1.16.23	0	0.013174	0	0	0
XBB.1.25	0	0.012372	0	0	0
XBB.1.16.13	0	0.012283	0	0	0
HK.9	0	0.01072	0	0	0
EG.5.1.13	0	0.01023	0	0	0
JN.5	0	0.00993	0	0	0
HV.1.4	0	0.009928	0	0	0
FL.2.4	0	0.008429	0	0	0
HK.19	0	0.00717	0	0	0
HK.27	0	0.006978	0	0	0
HK.27.1	0	0.006141	0	0	0
XBB.1.9	0	0	0	0	0.011638
XBB.1.22	0	0	0	0	0.010816
2023-12-01	Expected	Freyja	WEPP-MAT	WEPP-PanMAT	Pipes et al.
JN.1.1	0.6	0.612618	0.601306	0.615469	0
EG.5.1	0.2	0	0.202294	0.200225	0.021396
HV.1.1	0.05	0.049672	0.01458	0.048495	0
XBB.1.9.2	0.04	0	0.044189	0.021972	0.452204
BA.2.86.1	0.04	0.005213	0.026196	0.027421	0
XBB.1.16.9	0.03	0.029938	0.023155	0.030985	0
XBB.1.5.15	0.03	0.028732	0.019782	0.034451	0.00667
XBB.3	0.01	0	0	0	0
XBB.1.5_17124	0	0	0.027979	0	0.146401
HV.1	0	0	0.021592	0	0.007504
JN.1	0	0	0.013791	0	0
XBB.1.9	0	0	0.005137	0	0
XBB.1	0	0	0	0.020981	0.005089
EG.5	0	0.180063	0	0	0
EG.5.1.13	0	0.027945	0	0	0
XBB.2.6.2	0	0.017462	0	0	0
JN.8	0	0.013141	0	0	0
FL.5	0	0.011462	0	0	0
JN.2.1	0	0.009803	0	0	0
EG.5.1.3	0	0.007254	0	0	0
FD.2	0	0.006696	0	0	0
BA.2	0	0	0	0	0.2175
B	0	0	0	0	0.066921
XBB.1.9.1	0	0	0	0	0.030967
XBB.1.5.61	0	0	0	0	0.020989
B.1.1	0	0	0	0	0.012933
EG.5.1.6	0	0	0	0	0.006259
B.1	0	0	0	0	0.005167
