# Supplementary material for: WEPP: Phylogenetic placement achieves near-haplotype resolution in wastewater-based epidemiology
Source: PLoS Comput Biol. 2026 Mar 30;22(3):e1014124. doi: 10.1371/journal.pcbi.1014124 (PMC13048486; doi:10.1371/journal.pcbi.1014124)
Supplement: S2 Table — (XLSX) [file pcbi.1014124.s002.xlsx]

## Sheet: Sheet1
Supplementary Table 2: Comparison of lineage abundance estimates of Freyja and WEPP with expected abundances on SWAMPy-simulated wastewater samples, generated with SARS-CoV-2 sequences detected in San Diego during September and January 2023, which were identified by the keyword “CA-SEARCH.” from the MAT
Intra-Lineage Clusters	nimagenV2.bed
2023-09-01	Expected	Freyja	WEPP
EG.5.1.4	0.206897	0.187331	0.209809
EG.5.1.1	0.172414	0.143321	0.176815
XBB.1.16.6	0.137931	0.04165	0.138514
XBB.1.5.10	0.103448	0.098634	0.101976
EG.5.1.3	0.103448	0.019302	0.069086
XBB.1.16.1	0.0689655	0	0.067476
EG.5.1.6	0.0344828	0.031824	0.035475
EG.5.1	0.0344828	0	0.034959
XBB.1.16.26	0.0344828	0.011694	0.034902
XBB.1.5.73	0.0344828	0	0.034884
XBB.1.16.12	0.0344828	0.028966	0.034462
XBB.1.5_17124	0.0344828	0	0.029385
BA.5	0.0204082	0	0
JG.3	0	0	0.023623
XBB.1.22	0	0	0.008635
HY.1	0	0.021875	0
GN.3	0	0.031836	0
XBB.1.16	0	0.093027	0
EG.5.1.16	0	0.037371	0
EG.5.1.13	0	0.037758	0
HK.28	0	0.031946	0
JG.4	0	0.035497	0
JF.1	0	0.101132	0
XBB.1.5.100	0	0.01245	0
XCY	0	0.034384	0
2023-01-01	Expected	Freyja	WEPP
BQ.1.1	0.163265	0.01843	0.158571
BQ.1	0.0816327	0.040729	0.082046
BQ.1.1.10	0.0816327	0.073709	0.078383
BQ.1.2	0.0612245	0.055572	0.063884
BQ.1.6	0.0612245	0.061528	0.063182
XBB.1.5_17124	0.0408163	0	0.054268
BQ.1.1.4	0.0408163	0.03995	0.04628
BQ.1.12	0.0408163	0.042569	0.043713
BQ.1_17039	0.0408163	0.054987	0.040216
BQ.1.1.18	0.0408163	0.050842	0.029467
BQ.1.25.1	0.0204082	0.017677	0.048237
BQ.1.1.2	0.0204082	0.020756	0.024583
BQ.1.1.63	0.0204082	0.04117	0.022937
BQ.1.14	0.0204082	0.021474	0.022051
BA.5.1.10	0.0204082	0	0.021731
BQ.1.10.1	0.0204082	0	0.021199
BQ.1.1.56	0.0204082	0.030043	0.021185
BQ.1.28	0.0204082	0.020586	0.021139
BQ.1.1.57	0.0204082	0.020458	0.020919
BA.5.2	0.0204082	0	0.020631
BQ.1.1.1	0.0204082	0.019541	0.020471
BQ.1.10	0.0204082	0.043271	0.020408
BA.5.1.5	0.0204082	0.023193	0.019804
BA.5	0.0204082	0	0.018134
BQ.1.3.2	0.0204082	0.016129	0.016563
XBB.1	0.0204082	0.019387	0
BQ.1.25	0.0204082	0.027132	0
XBB.1.5.12	0	0.008734	0
BQ.1.1.60	0	0.022364	0
BQ.1.1.44	0	0.044665	0
BQ.1.1.8	0	0.029132	0
BQ.1.32	0	0.042637	0
XBB.1.5.38	0	0.007088	0
XBB.1.5.75	0	0.024207	0
BA.5.2.24	0	0.019454	0
BA.5.3.3	0	0.021825	0
BK.1	0	0.020763	0
