# Supplementary material for: WEPP: Phylogenetic placement achieves near-haplotype resolution in wastewater-based epidemiology
Source: PLoS Comput Biol. 2026 Mar 30;22(3):e1014124. doi: 10.1371/journal.pcbi.1014124 (PMC13048486; doi:10.1371/journal.pcbi.1014124)
Supplement: S3 Table — (XLSX) [file pcbi.1014124.s003.xlsx]

## Sheet: Sheet1
Supplementary Table 3: Lineage abundance estimates generated by Freyja and WEPP from wastewater samples collected in December 2022 from Hospital Quadrants A and B, along with the lineage abundances computed from the clinical sequencing data obtained from the same hospital and time period.
Supplementary Table 3A: Comparison on Hospital Quadrant A						Supplementary Table 3B: Comparison on Hospital Quadrant B							Supplementary Table 3C: Lineage abundances from clinical sequences from the Hospital
HQA	xGen_SARS-CoV-2					HQB	xGen_SARS-CoV-2						Clinical - December 2022
2022-12-03	Freyja	WEPP				2022-12-01	Freyja	WEPP					XBB.1.5	0.4219
XBB.1.3	0.008811	0				BQ.1.1.8	0.005556	0					BQ.1	0.0625
XBB.1.5.81	0.01005	0				XBB.1.44	0.005682	0					BQ.1.1	0.0625
B.47	0.00995	0				BQ.1.1.57	0.005254	0					XBB.1.5.13	0.0469
EE.3	0.010526	0				BF.7.7	0.005988	0					BQ.1.1.68	0.0312
B.10	0.017938	0				BQ.1.1.4	0.623059	0.707474					BQ.1.1.3	0.0312
XBB.1.5.88	0.020833	0				BN.1.3.1	0.009904	0.062257					BQ.1.1.4	0.0312
BA.5.3.1	0.025539	0				BQ.1	0.091561	0.075123					CJ.1	0.0312
XBB.1.5.2	0.030995	0				EE.3	0.084416	0					BA.5.1	0.0156
XBB.1	0.066125	0.100917				BN.1.3	0.045253	0					BQ.1.14	0.0156
XBB.1.5.15	0.799232	0.835129				BA.4	0.038064	0					BQ.1.1.5	0.0156
B	0	0				B.55	0.016529	0.016529					XBB	0.0156
BA.5.3.3	0	0.011742				BQ.1.1.25	0.005747	0					BQ.1.6	0.0156
B.1.1	0	0.028169				XBB.1.29	0.015152	0					XBB.1.5.63	0.0156
BQ.1.2	0	0.024042				CW.1	0.014143	0					BQ.1.3.2	0.0156
						DS.2	0.010929	0					BA.5	0.0156
						EA.1	0.010101	0					BQ.1.8	0.0156
2022-12-06	Freyja	WEPP				BA.4.1.5	0.00625	0					XBB.1.11	0.0156
BQ.1.1.60	0.005981	0				XBU	0.006414	0					XBB.1	0.0156
XBB.1.5.54	0.006553	0				BN.1	0	0.010245					XBB.1.5.6	0.0156
BQ.1.16	0.006711	0				XBB.1	0	0.025641					BW.1	0.0156
FA.2	0.007126	0				BA.4.1	0	0.042963					BA.5.2.7	0.0156
DT.2	0.009	0				BQ.1.1	0	0.059767					BQ.1.11	0.0156
CW.1	0.017951	0											BQ.1.1.7	0.0156
B.12	0.021067	0											XBB.2.11.1	0.0156
XBB.1.5.57	0.067471	0				2022-12-05	Freyja	WEPP					XBB.1.5.67	0.0156
BQ.1	0.069566	0.463415				EE.2	0.005348	0
BQ.1.1.17	0.012987	0				BF.7.18	0.005155	0
BQ.1.1	0.322061	0				BQ.1.1.13	0.010929	0
BQ.1.1.18	0.01282	0				BQ.1.1.21	0.011976	0
XBB.1.5.15	0.440705	0.375849				B.12	0.017017	0
B.1	0	0.01875				BQ.1.1.4	0.017567	0.02302
BA.2	0	0.005454				BA.4	0.021818	0
XBB.1.5	0	0.136533				BQ.1.1.17	0.038462	0
						BQ.1.1	0.248592	0.316567
2022-12-13	Freyja	WEPP				BQ.1	0.623137	0.62657
XBB.1.5.40	0.010771	0				BA.4	0	0.021919
B.12	0.019417	0				B.1	0	0.011924
BQ.1.1.21	0.02648	0
XBB.1.5.28	0.010771	0				2022-12-06	Freyja	WEPP
BA.2.75	0.019799	0				BQ.1.1.17	0.009124	0
XBB.1.5.57	0.044431	0				BQ.1	0.990876	0.981994
XBB	0.019664	0.006435				B	0	0.018006
BA.2.75.5	0.047835	0.070946
BQ.1.9	0.087779	0				2022-12-20	Freyja	WEPP
XBL	0.007194	0				B.12	0.02275	0.012548
FW.1	0.116054	0				BE.1	0.039351	0
XBB.1.5	0.589804	0.712601				BQ.1	0.937899	0.91403
B.1.243	0	0.017497				BA.2.10	0	0
BQ.1	0	0.086371				BQ.1.1	0	0.023952
BQ.1.1	0	0.01325				B	0	0.009526
XBB.1	0	0.066425				BA.5	0	0.039943
BA.2	0	0.026476
						2022-12-21	Freyja	WEPP
2022-12-14	Freyja	WEPP				XBB	0.024751	0
BQ.1.1.21	0.007143	0				BQ.1.1.51	0.005835	0
B.12	0.0193	0				XBW	0.04356	0
BQ.1.27	0.061121	0				BQ.1.1.56	0.015939	0
CW.1	0.082865	0				XBB.1.29	0.048046	0
BQ.1.10.1	0.175219	0.149929				XBB.1.5.6	0.147485	0.104369
BA.2	0.023124	0.012286				BQ.1	0.050428	0.062057
BQ.1.1	0.631228	0.735165				XBB.1.15	0.663957	0
XBB.1.15	0	0				B.1	0	0.017647
B.1	0	0.018378				BA.5.2	0	0.028759
BQ.1.10	0	0.032879				XBB.1.5	0	0.009538
XBB.1.5	0	0.051362				XBB.1	0	0.77763
						2022-12-28	Freyja	WEPP
2022-12-23	Freyja	WEPP				BA.5.2.1	0.006991	0
XBB.1.5.81	0.00578	0				XBB.1.38	0.008621	0
XBB.1.5.64	0.005988	0				XBB.1.5.57	0.012498	0
XBB.1.5.52	0.01227	0				BF.31	0.00885	0
XBB.1.5.91	0.006263	0				BQ.1.1	0.012318	0.425471
BA.3	0.024434	0				BA.2	0.020716	0
XBB.1.5.106	0.060665	0				BQ.1.1.4	0.028205	0
XBB.1.5.49	0.070389	0				XBB.1.5.50	0.005025	0
XBB.1.5.76	0.006734	0				BQ.1	0.87555	0.404268
BF.7.4.1	0.108911	0.095735				BA.1.15	0.008696	0
XBB.1.5.6	0.698565	0.683465				BF.12	0.01253	0
BA.5.2.1	0	0.008491				BQ.1.1.4	0	0.024691
BA.2.10	0	0.015269				B.1.1.529	0	0.029412
XBB.1.5	0	0.180447				BA.5	0	0.090041
B	0	0.016593				XBB.1.5	0	0.026116
2022-12-24	Freyja	WEPP
XBB.1.5.1	0.005365	0
XBB.1.5.47	0.006263	0
XBB.1.21	0.008655	0
XBB.1.5.73	0.018995	0.005044
XBB.1.29	0.021381	0
XBB.1.5.6	0.172414	0.188383
XBB.1.5	0.766928	0.773658
B	0	0.021015
BA.5	0	0.0119
2022-12-28	Freyja	WEPP
BQ.1.1.13	0.0152	0
XBB.2.11.1	0.350033	0.453831
BQ.1.1.44	0.136924	0.012495
BQ.1	0.134629	0
EF.1.3	0.005208	0
B.50	0.011628	0
XBB	0.076515	0
EK.4	0.025641	0
XBB.1.5.8	0.020408	0
XBB.1.13	0.043115	0
BQ.1.1.4	0.063433	0.035714
XBB.1.5	0.041691	0.119048
BQ.1.31	0.027027	0
XBB.1.5.91	0.015385	0
BQ.1.1.21	0.017241	0
XBB.1.5.57	0.015922	0
B.6	0	0.011628
BQ.1.1.2	0	0.02063
BQ.1.1	0	0.346654
