# Supplementary material for: WEPP: Phylogenetic placement achieves near-haplotype resolution in wastewater-based epidemiology
Source: PLoS Comput Biol. 2026 Mar 30;22(3):e1014124. doi: 10.1371/journal.pcbi.1014124 (PMC13048486; doi:10.1371/journal.pcbi.1014124)
Supplement: S4 Table — (XLSX) [file pcbi.1014124.s004.xlsx]

## Sheet: Sheet1
Supplementary Table 4: Comparison of lineage abundance estimates from Freyja and WEPP on Point Loma (San Diego) wastewater samples collected between November 27, 2021, and February 7, 2022, with one week delayed clinical sequencing data collected from the city to account for earlier detection from wastewater.
Point Loma - Nov 2021	snap_primers.bed				Point Loma - Dec 2021	snap_primers.bed				Point Loma - Jan 2022	snap_primers.bed				Point Loma - Feb 2022	snap_primers.bed
Nov 27 (SRR18541076)	Freyja	WEPP	Clinical (post 1 week)		Dec 1 (SRR18541075)	Freyja	WEPP	Clinical (post 1 week)		Jan 4 (SRR18541027)	Freyja	WEPP	Clinical (post 1 week)		Feb 2 (SRR18541031 )	Freyja	WEPP	Clinical (post 1 week)
AY.100	0.030649	0	0.1395		AY.100	0.130131	0.110452	0.1327		AY.103	0.022216	0.013958	0		AY.25	0.028571	0.0095	0
AY.101	0.023568	0.013073	0		AY.103	0	0.258881	0.2551		AY.113	0.012526	0	0		BA.1	0	0.219231	0.0822
AY.103	0	0.304251	0.3256		AY.113	0	0.01336	0.0204		AY.122	0	0.025897	0		BA.1.1	0.971429	0.771269	0.8219
AY.113	0.162936	0	0.0465		AY.117	0	0	0.0102		AY.126	0.006952	0	0		BA.1.15	0	0	0.0411
AY.116.1	0.01	0	0		AY.118	0.030848	0.02548	0		AY.3	0.009606	0	0		BA.1.1.18	0	0	0.0274
AY.117	0.010382	0	0		AY.119	0.032359	0.00636	0.0204		AY.39	0.005768	0	0		BA.1.13	0	0	0.0137
AY.118	0.050207	0.061056	0		AY.126	0.060995	0.00739	0		AY.44	0	0.022439	0		BA.1.1.17	0	0	0.0137
AY.119	0.043233	0.034414	0.0233		AY.14	0	0.008952	0		AY.5	0.007034	0	0
AY.12	0.017451	0	0		AY.20	0.044852	0.033559	0.0408		BA.1	0.905297	0.937707	0.1382
AY.20	0.020428	0	0.0233		AY.24	0.007184	0	0		BA.1.1	0	0	0.644		Feb 7 (SRR18541032)	Freyja	WEPP	Clinical (post 1 week)
AY.23	0	0.009951	0		AY.25	0.209828	0.049032	0.0408		BA.1.15	0	0	0.1077		BA.1	0	0.675108	0.0816
AY.25	0.18206	0.135548	0.0465		AY.3	0.126471	0.068889	0.0918		BA.1.20	0	0	0.0492		BA.1.1	1	0.324892	0.7551
AY.26	0.050985	0.040429	0.0233		AY.3.1	0.070205	0	0.0102		BA.1.1.18	0	0	0.0234		BA.2.5	0	0	0.0408
AY.3	0.204117	0.044252	0.093		AY.39	0	0.007027	0		BA.1.17.2	0	0	0.0117		BA.1.1.2	0	0	0.0408
AY.3.1	0.058349	0.010254	0.0233		AY.39.1	0.015157	0	0		BA.1.1.2	0	0	0.0094		BA.1.15	0	0	0.0408
AY.39	0.009399	0	0.0233		AY.46	0	0.019583	0		B.1.617.2	0	0	0.0094		BA.2.3	0	0	0.0204
AY.43	0	0.005864	0		AY.4	0	0.010197	0		BA.1.18	0	0	0.007		BA.1.1.18	0	0	0.0204
AY.44	0	0.16444	0.1628		AY.44	0.125802	0.202752	0.1429		B.1.1.529	0.0306	0	0
AY.46.1	0.016112	0	0		AY.46.1	0.010071	0	0
AY.47	0.022733	0.014171	0		AY.46.4	0.009091	0.005524	0		Jan 9 (SRR19707934)	Freyja	WEPP	Clinical (post 1 week)
AY.6	0.005534	0	0		AY.47	0.030849	0	0		AY.126	0.014691	0	0
AY.78	0.009273	0	0		AY.53	0.01381	0	0		AY.44	0	0.008819	0
AY.83	0.01777	0	0		AY.92	0.020394	0	0		BA.1	0.985309	0.985934	0.1091
AY.92	0.054815	0	0		AY.98.1	0.008114	0	0		BA.1.1	0	0	0.6318
B.1	0	0.009224	0		B.1.1.529	0.018989	0.018957	0		BA.1.15	0	0	0.1091
B.1.617.2	0	0.153074	0.0465		B.1.617.2	0	0.146697	0.0102		BA.1.20	0	0	0.05
AY.119.2	0	0	0.0233		AY.122	0.025231	0.006909	0.0204		BA.1.1.18	0	0	0.0455
					AY.25.1	0	0	0.0408		BA.1.18	0	0	0.0182
					AY.26	0	0	0.0612		BA.1.1.2	0	0	0.0182
Nov 28 (SRR18541077)	Freyja	WEPP	Clinical (post 1 week)		AY.43	0	0	0.0102		BA.1.17	0	0	0.0091
AY.100	0.132493	0	0.1042		AY.46	0	0	0.0102		BA.1.17.2	0	0	0.0091
AY.103	0	0.203251	0.1458		AY.46.6	0	0	0.0102		B.1.617.2	0	0.005247	0
AY.111	0.039024	0	0		BA.1	0	0	0.0306
AY.113	0.110382	0	0.0625		BA.1.1	0	0	0.0204		Jan 12 (SRR18541039)	Freyja	WEPP	Clinical (post 1 week)
AY.115	0.047955	0	0		BA.1.20	0	0	0.0204		AY.113	0.029936	0	0
AY.118	0.013735	0	0							B.1.617.2	0	0.023102	0
AY.119	0.020826	0.014963	0							BA.1	0.970064	0.976898	0.1105
AY.20	0.071191	0	0.0208		Dec 2 (SRR18541074)	Freyja	WEPP	Clinical (post 1 week)		BA.1.1	0	0	0.6684
AY.24	0.007653	0	0		AY.100	0.065673	0.063598	0.1127		BA.1.15	0	0	0.0977
AY.25	0.231189	0.232643	0.1042		AY.103	0	0.357783	0.1268		BA.1.20	0	0	0.0463
AY.26	0.052242	0.048172	0.0208		AY.104	0.005845	0	0		BA.1.1.18	0	0	0.0437
AY.3	0.106397	0.019883	0.0208		AY.113	0.009524	0.033615	0.0423		BA.1.17.2	0	0	0.0154
AY.3.1	0.057118	0	0		AY.117	0.006042	0	0		BA.1.18	0	0	0.0077
AY.39	0.012937	0	0		AY.118	0.009128	0	0		BA.1.1.2	0	0	0.0051
AY.39.1	0.014118	0.01255	0		AY.119	0.038026	0.01502	0.0141		BA.2	0	0	0.0051
AY.44	0.043382	0.257147	0.2708		AY.126	0.014315	0	0
AY.46.1	0.010607	0.009356	0		AY.20	0.034509	0.018551	0
AY.46.2	0.005386	0	0		AY.25	0.132533	0.13013	0.0563		Jan 17 (SRR18541029)	Freyja	WEPP	Clinical (post 1 week)
AY.46.5	0.006823	0	0		AY.26	0.022463	0.047189	0.0563		AY.116	0.063646	0	0.0036
AY.47	0.010616	0.005845	0.0208		AY.3	0.202369	0.068359	0.0563		AY.39	0.009141	0	0.0036
AY.78	0.005925	0	0		AY.3.1	0.058041	0	0.0141		B.1.617.2	0	0.074706	0.0036
B.1.617.2	0	0.196192	0.0417		AY.39.1	0.008319	0	0		BA.1	0	0.189493	0.1343
AY.117	0	0	0.0208		AY.4	0	0	0.0282		BA.1.1	0.927213	0.735801	0.6455
AY.25.1	0	0	0.0833		AY.43	0.011287	0	0		BA.1.15	0.0036	0.0036	0.097
AY.54	0	0	0.0208		AY.44	0.265806	0.228877	0		BA.1.1.18	0.0036	0.0036	0.0522
BA.1.1	0	0	0.0625		AY.46.5	0.015552	0	0		BA.1.20	0.0036	0.0036	0.0299
					AY.46.1	0.015305	0	0		BA.1.17.2	0.0036	0.0036	0.0261
					B.1.1.529	0.023191	0.021331	0		BA.1.1.2	0.0036	0.0036	0.0075
Nov 29 (SRR18541049)	Freyja	WEPP	Clinical (post 1 week)		AY.47	0.01431	0.009426	0.0141		BA.1.15.1	0.0036	0.0036	0.0075
AY.100	0.121751	0	0.1009		AY.56	0.005373	0	0
AY.103	0	0.205296	0.2569		AY.65	0.022869	0	0
AY.111	0.015504	0	0		AY.89	0.013701	0	0		Jan 19 (SRR18541037)	Freyja	WEPP	Clinical (post 1 week)
AY.113	0.024843	0	0.0367		B.1.617.2	0	0	0.0141		B.1.617.2	0	0.010675	0
AY.115	0.026997	0	0		AY.119.2	0	0	0.0141		BA.1	0	0.163135	0.1161
AY.116	0.007519	0	0		AY.120.1	0	0	0.0141		BA.1.1	1	0.82619	0.7411
AY.116.1	0.008963	0.00936	0		AY.122	0.005819	0	0.0141		BA.1.15	0	0	0.0625
AY.118	0.010659	0	0.0183		AY.25.1	0	0	0.0986		BA.1.1.18	0	0	0.0312
AY.119	0.035482	0.018305	0.0459		AY.39	0	0.006121	0.0141		BA.1.20	0	0	0.0268
AY.20	0.05823	0	0.0367		AY.44	0	0	0.169		BA.1.15.1	0	0	0.0134
AY.25	0.193251	0.094984	0.055		BA.1	0	0	0.0141		BA.1.1.2	0	0	0.0089
AY.26	0	0.037024	0.0459		BA.1.17.2	0	0	0.0423
AY.3	0.115344	0.013077	0.0917		BA.1.20	0	0	0.0845
AY.3.1	0.054022	0	0							Jan 23 (SRR18541030)	Freyja	WEPP	Clinical (post 1 week)
AY.38	0.053552	0	0							AY.103	0.006349	0	0
AY.39	0	0.011102	0.0183		Dec 5 (SRR18541041)	Freyja	WEPP	Clinical (post 1 week)		AY.113	0.055226	0	0
AY.39.1	0.008204	0	0		AY.100	0.063966	0.07173	0		AY.25	0	0.042105	0
AY.4	0.020964	0.020979	0.0092		AY.103	0.25	0.149505	0.1429		AY.46.1	0.006736	0	0
AY.4.5	0.005652	0	0		AY.113	0.025237	0.025308	0.0238		BA.1	0	0.159343	0.1702
AY.43	0.005671	0	0		AY.115	0.014493	0	0		BA.1.1	0.931689	0.798552	0.7021
AY.44	0.166511	0.380935	0.2202		AY.117	0.005362	0	0		BA.1.1.18	0	0	0.0851
AY.46.1	0.011516	0	0		AY.118	0.009709	0	0		BA.1.15	0	0	0.0426
AY.46.3	0.006118	0	0		AY.119	0.01	0.007835	0
AY.74	0.013084	0.010555	0		AY.20	0.02	0.020056	0.119
AY.83	0.017815	0	0		AY.96	0.160295	0	0
AY.84	0.013103	0	0		AY.25	0.09589	0.096161	0.0714
AY.89	0.005244	0	0		AY.3	0.077273	0.02152	0.0476
B.1.1	0	0.007463	0		AY.3.1	0.022727	0	0.0238
B.1.617.2	0	0.19092	0.0367		AY.39	0.017045	0	0.0476
BA.1.1	0	0	0.0092		AY.44	0	0.099497	0.1667
AY.117	0	0	0.0092		AY.47	0	0.020832	0
AY.46.6	0	0	0.0092		B.1.1	0	0.019493	0
					B.1.1.110	0	0	0
					B.1.1.116	0.007916	0	0
					B.1.1.148	0	0	0
					B.1.1.168	0.016529	0	0
					B.1.1.376	0.01626	0	0
					B.1.1.44	0	0	0
					B.1.1.487	0.005281	0	0
					B.1.1.529	0.113636	0.109684	0
					B.1.1.59	0.013699	0.009816	0
					B.1.1.7	0	0	0
					B.1.617.2	0	0.348563	0.0476
					AY.25.1	0	0	0.0238
					AY.26	0	0	0.0238
					AY.43	0	0	0.0714
					BA.1	0	0	0.0476
					BA.1.1	0	0	0.0476
					BA.1.1.18	0	0	0.0238
					BA.1.15	0	0	0.0476
					BA.1.20	0	0	0.0238
					AY.89	0.023891	0	0
					AY.24	0.017094	0	0
					XC	0.013699	0	0
					Dec 12 (SRR18541045)	Freyja	WEPP	Clinical (post 1 week)
					AY.100	0.186379	0.16648	0.0167
					AY.113	0.267632	0	0.0333
					AY.25	0.069771	0.145801	0.0167
					AY.3	0	0.012355	0
					AY.4	0	0.005216	0
					AY.44	0	0.032762	0.05
					B.1.1.529	0.476218	0.586802	0
					B.1.617.2	0	0.050584	0.1667
					BA.1.1	0	0	0.2334
					BA.1	0	0	0.15
					BA.1.20	0	0	0.1333
					AY.103	0	0	0.1167
					BA.1.15	0	0	0.0333
					AY.3.3	0	0	0.0333
					AY.25.1	0	0	0.0167
					Dec 16 (SRR18541044)	Freyja	WEPP	Clinical (post 1 week)
					AY.100	0.076057	0.074736	0
					AY.103	0	0.015113	0.0208
					AY.25	0.068324	0.012518	0.0069
					AY.25.1	0	0.045524	0
					AY.3	0.198183	0.010704	0
					AY.43	0	0.027826	0.0069
					AY.43.2	0.027808	0	0.0069
					AY.44	0	0.01015	0
					B.1.617.2	0	0.172666	0
					BA.1	0.629628	0.630763	0.2249
					BA.1.1	0	0	0.4256
					BA.1.15	0	0	0.1453
					BA.1.20	0	0	0.083
					BA.1.1.18	0	0	0.0381
					BA.1.1.2	0	0	0.0138
					AY.119	0	0	0.0104
					AY.39	0	0	0.0104
					BA.1.17.2	0	0	0.0069
					Dec 20 (SRR18541046)	Freyja	WEPP	Clinical (post 1 week)
					AY.103	0.029518	0.005116	0.0117647
					AY.117	0.017063	0	0
					AY.44	0.060858	0.053964	0.00882353
					AY.96	0.108857	0	0
					B.1.617.2	0	0.155945	0.0117647
					BA.1	0.783705	0.784975	0.170588
					BA.1.1	0	0	0.391176
					BA.1.15	0	0	0.147059
					BA.1.20	0	0	0.135294
					BA.1.1.18	0	0	0.0529412
					BA.1.17.2	0	0	0.0323529
					B.1.1.529	0	0	0.0117647
					AY.100	0	0	0.00882353
					BA.1.1.6	0	0	0.00588235
					AY.26	0	0	0.00588235
					BA.1.1.2	0	0	0.00588235
					Dec 21 (SRR18541048)	Freyja	WEPP	Clinical (post 1 week)
					AY.103	0.130091	0.058898	0.0108
					AY.20	0.117402	0.097217	0
					AY.3	0	0.029209	0.0072
					AY.44	0	0.005624	0.0054
					B.1.617.2	0	0.024588	0.009
					BA.1	0.752507	0.784463	0.1971
					BA.1.1	0	0	0.5118
					BA.1.15	0	0	0.1157
					BA.1.20	0	0	0.0633
					BA.1.17.2	0	0	0.0235
					BA.1.1.2	0	0	0.0199
					BA.1.1.18	0	0	0.0145
					BA.1.18	0	0	0.0072
					AY.39	0	0	0.0072
					AY.113	0	0	0.0072
					Dec 26 (SRR18541043)	Freyja	WEPP	Clinical (post 1 week)
					AY.100	0.007947	0	0
					AY.103	0	0.031592	0.0117
					AY.20	0.020426	0	0
					AY.44	0.027086	0	0
					B.1.617.2	0	0.023628	0.0175
					BA.1	0.944541	0.94478	0.1479
					BA.1.1	0	0	0.537
					BA.1.15	0	0	0.1654
					BA.1.20	0	0	0.0603
					BA.1.1.18	0	0	0.0292
					BA.1.17.2	0	0	0.0195
					BA.1.1.2	0	0	0.0117
					Dec 27 (SRR18541034)	Freyja	WEPP	Clinical (post 1 week)
					AY.25	0.07193	0	0
					AY.25.1	0	0.053066	0
					B.1.617.2	0	0.018971	0
					BA.1	0.92807	0.927963	0.1717
					BA.1.1	0	0	0.5485
					BA.1.15	0	0	0.1586
					BA.1.20	0	0	0.0586
					BA.1.1.18	0	0	0.0394
					BA.1.17.2	0	0	0.0121
					BA.1.1.2	0	0	0.0111
					Dec 28 (SRR18541040)	Freyja	WEPP	Clinical (post 1 week)
					AY.100	0.008308	0	0
					AY.103	0.006192	0	0
					AY.3	0.010695	0	0
					AY.44	0.028568	0.01537	0
					B.1.617.2	0	0.037136	0.0123
					BA.1	0.946237	0.947493	0.1554
					BA.1.1	0	0	0.5376
					BA.1.15	0	0	0.1615
					BA.1.20	0	0	0.0518
					BA.1.1.18	0	0	0.0284
					BA.1.17.2	0	0	0.0148
					BA.1.1.2	0	0	0.0136
					B.1.1.529	0	0	0.0123
					BA.1.17	0	0	0.0062
					BA.1.18	0	0	0.0062
					Dec 29 (SRR18541028)	Freyja	WEPP	Clinical (post 1 week)
					AY.103	0	0.017956	0
					AY.3	0	0.013201	0
					AY.46.4	0.011194	0	0
					AY.5.2	0.044362	0	0
					B.1.617.2	0	0.020322	0.0127
					BA.1	0.944444	0.948522	0.1566
					BA.1.1	0	0	0.5354
					BA.1.15	0	0	0.1365
					BA.1.20	0	0	0.0709
					BA.1.1.18	0	0	0.0444
					BA.1.17.2	0	0	0.0169
					BA.1.1.2	0	0	0.0159
					BA.1.18	0	0	0.0053
					B.1.1.529	0	0	0.0053
