# Supplementary material for: WEPP: Phylogenetic placement achieves near-haplotype resolution in wastewater-based epidemiology
Source: PLoS Comput Biol. 2026 Mar 30;22(3):e1014124. doi: 10.1371/journal.pcbi.1014124 (PMC13048486; doi:10.1371/journal.pcbi.1014124)
Supplement: S5 Table — (XLSX) [file pcbi.1014124.s005.xlsx]

## Sheet: Sheet1
Supplementary Table 5: Correlation of WEPP-detected haplotypes with clinical sequences from San Diego labeled 'CA-SEARCH' in the April 15, 2022, comprehensive MAT, considering sequences spanning November–December 2021 and January–March 2022.
Nov 27 (SRR18541076)		Private MAT Nov 15, 2021
WEPP Haplotypes	Proportion	#Clinical Sequences	Clinical Sequences List	Alternate Detections
node_387734 (AY.3.1)	0.010254	1	USA/CA-SEARCH-60187/2021|EPI_ISL_9262617|2021-11-18
node_437356 (AY.103)	0.010994	9	USA/CA-SEARCH-60366/2021|EPI_ISL_9262959|2021-11-28 USA/CA-SEARCH-60248/2021|EPI_ISL_9262750|2021-11-28 USA/CA-SEARCH-60339/2021|EPI_ISL_9262905|2021-11-28 USA/CA-SEARCH-60322/2021|EPI_ISL_9262869|2021-12-03 USA/CA-SEARCH-60372/2021|EPI_ISL_9262973|2021-12-04 USA/CA-SEARCH-60336/2021|EPI_ISL_9262899|2021-12-04 USA/CA-SEARCH-60233/2021|EPI_ISL_9262719|2021-12-04 USA/CA-SEARCH-60232/2021|EPI_ISL_92…
Nov 29 (SRR18541049)		Private MAT Nov 15, 2021
WEPP Haplotypes	Proportion	#Clinical Sequences	Clinical Sequences List	Alternate Detections
node_49745 (AY.26)	0.022592	6	USA/CA-SEARCH-113117/2021|EPI_ISL_7337672|2021-11-01 USA/CA-SEARCH-113149/2021|EPI_ISL_7337701|2021-11-01 USA/CA-SEARCH-113272/2021|EPI_ISL_7337822|2021-11-04 USA/CA-SEARCH-113273/2021|EPI_ISL_7337823|2021-11-04 USA/CA-SEARCH-113282/2021|EPI_ISL_7337832|2021-11-07 USA/CA-SEARCH-60363/2021|EPI_ISL_9262955|2021-11-12
Dec 1 (SRR18541075)		Private MAT Dec 1, 2021
WEPP Haplotypes	Proportion	#Clinical Sequences	Clinical Sequences List	Alternate Detections
England/MILK-2B987AD/2021|2021-11-22 (B.1.1.529)	0.009752	127	USA/CA-SEARCH-59439/2021|EPI_ISL_8186351|2021-12-08 USA/CA-SEARCH-59516/2021|EPI_ISL_8186424|2021-12-08 USA/CA-SEARCH-59616/2021|EPI_ISL_8186502|2021-12-10 USA/CA-SEARCH-61830/2021|EPI_ISL_8404696|2021-12-14 USA/CA-SEARCH-62290/2021|EPI_ISL_8404782|2021-12-14 USA/CA-SEARCH-61773/2021|EPI_ISL_8404897|2021-12-15 USA/CA-SEARCH-62361/2021|EPI_ISL_8404852|2021-12-15 USA/CA-SEARCH-61802/2021|EPI_ISL_84…	2021-12-05	0.007484
Netherlands/NH-RIVM-71078/2021|EPI_ISL_6841613|2021-11-26 (B.1.1.529)	0.009205	3	USA/CA-SEARCH-117580/2022|EPI_ISL_11409633|2022-01-08 USA/CA-SEARCH-71456/2022|EPI_ISL_10084731|2022-01-12 USA/CA-SEARCH-75245/2022|EPI_ISL_11103215|2022-01-18	2021-12-02	0.015628
node_248260 (AY.103)	0.008762	2	USA/CA-SEARCH-60343/2021|EPI_ISL_9262914|2021-11-20 USA/CA-SEARCH-60377/2021|EPI_ISL_9262985|2021-11-21
USA/MA-CDCBI-CRSP_6Y2JVHBEUEIXAWRI/2021|OL442850.1|2021-11-02 (AY.119)	0.00636	1	USA/CA-SEARCH-60575/2021|EPI_ISL_9263274|2021-11-05
Dec 5 (SRR18541041)		Private MAT Dec 1, 2021
WEPP Haplotypes	Proportion	#Clinical Sequences	Clinical Sequences List	Alternate Detections
HongKong/VM21045834/2021|EPI_ISL_6832108|2021-11-26 (B.1.1.529)	0.043743	16	USA/CA-SEARCH-76279/2021|EPI_ISL_11146153|2021-12-29 USA/CA-SEARCH-76274/2021|EPI_ISL_11146148|2021-12-30 USA/CA-SEARCH-71944/2021|EPI_ISL_10084798|2021-12-31 USA/CA-SEARCH-75569/2022|EPI_ISL_11145982|2022-01-03 USA/CA-SEARCH-76698/2022|EPI_ISL_11146651|2022-01-03 USA/CA-SEARCH-76790/2022|EPI_ISL_11146739|2022-01-03 USA/CA-SEARCH-75585/2022|EPI_ISL_11145990|2022-01-04 USA/CA-SEARCH-75634/2022|EPI…	2021-12-12	0.030258
node_233316 (AY.103)	0.009469	3	USA/CA-SEARCH-59066/2021|EPI_ISL_8186270|2021-12-01 USA/CA-SEARCH-59100/2021|EPI_ISL_8186297|2021-12-01 USA/CA-SEARCH-59471/2021|EPI_ISL_8186381|2021-12-04
node_428083 (AY.113)	0.010066	3	USA/CA-SEARCH-114266/2021|EPI_ISL_9196238|2021-11-30 USA/CA-SEARCH-115178/2021|EPI_ISL_9986986|2021-12-20 USA/CA-SEARCH-63282/2021|EPI_ISL_8405409|2021-12-21
Dec 20 (SRR18541046)		Private MAT Dec 15, 2021
WEPP Haplotypes	Proportion	#Clinical Sequences	Clinical Sequences List	Alternate Detections
USA/CA-SEARCH-113422/2021|EPI_ISL_7657583|2021-12-08 (BA.1)	0.01834	1	USA/CA-SEARCH-113422/2021|EPI_ISL_7657583|2021-12-08	Dec 26 Dec 27 Dec 29	0.013321 0.020361 0.012166
node_870114 (BA.1)	0.068474	8	USA/CA-SEARCH-82833/2021|EPI_ISL_11577805|2021-12-28 USA/CA-SEARCH-82683/2021|EPI_ISL_11577656|2021-12-29 USA/CA-SEARCH-82743/2021|EPI_ISL_11577715|2021-12-30 USA/CA-SEARCH-83857/2022|EPI_ISL_11578723|2022-01-19 USA/CA-SEARCH-82968/2022|EPI_ISL_11577936|2022-01-28 USA/CA-SEARCH-83558/2022|EPI_ISL_11578499|2022-02-02 USA/CA-SEARCH-83518/2022|EPI_ISL_11578460|2022-02-03 USA/CA-SEARCH-83511/2022|EPI…	Dec 27 Dec 29	0.025682 0.070345
Dec 21 (SRR18541048)		Private MAT Dec 15, 2021
WEPP Haplotypes	Proportion	#Clinical Sequences	Clinical Sequences List	Alternate Detections
node_869819 (BA.1)	0.046388	1	env/USA/CA-SEARCH-79257/2022|EPI_ISL_11534019|2022-02-25
node_869940 (BA.1)	0.028157	2	USA/CA-SEARCH-65548/2022|EPI_ISL_9805877|2022-01-03 USA/CA-SEARCH-82072/2022|EPI_ISL_11573369|2022-01-16
Dec 26 (SRR18541043)		Private MAT Dec 15, 2021
WEPP Haplotypes	Proportion	#Clinical Sequences	Clinical Sequences List	Alternate Detections
node_869878 (BA.1)	0.066162	127	USA/CA-SEARCH-59439/2021|EPI_ISL_8186351|2021-12-08 USA/CA-SEARCH-59516/2021|EPI_ISL_8186424|2021-12-08 USA/CA-SEARCH-59616/2021|EPI_ISL_8186502|2021-12-10 USA/CA-SEARCH-61830/2021|EPI_ISL_8404696|2021-12-14 USA/CA-SEARCH-62290/2021|EPI_ISL_8404782|2021-12-14 USA/CA-SEARCH-61773/2021|EPI_ISL_8404897|2021-12-15 USA/CA-SEARCH-62361/2021|EPI_ISL_8404852|2021-12-15 USA/CA-SEARCH-61802/2021|EPI_ISL_84…
Netherlands/NH-AUMC-015858/2021|EPI_ISL_7620050|2021-12-09 (BA.1)	0.016596	98	USA/CA-SEARCH-59439/2021|EPI_ISL_8186351|2021-12-08 USA/CA-SEARCH-59516/2021|EPI_ISL_8186424|2021-12-08 USA/CA-SEARCH-59616/2021|EPI_ISL_8186502|2021-12-10 USA/CA-SEARCH-61830/2021|EPI_ISL_8404696|2021-12-14 USA/CA-SEARCH-62290/2021|EPI_ISL_8404782|2021-12-14 USA/CA-SEARCH-61773/2021|EPI_ISL_8404897|2021-12-15 USA/CA-SEARCH-62361/2021|EPI_ISL_8404852|2021-12-15 USA/CA-SEARCH-61802/2021|EPI_ISL_84…	2025-12-27	0.090975
USA/CA-SEARCH-114010/2021|EPI_ISL_7657589|2021-12-09 (BA.1)	0.010127	1	USA/CA-SEARCH-114010/2021|EPI_ISL_7657589|2021-12-09	2025-12-27	0.096969
USA/CT-YPL21-132919/2021|EPI_ISL_7472293|2021-12-08 (BA.1)	0.00764	14	USA/CA-SEARCH-59550/2021|EPI_ISL_8186455|2021-12-07 USA/CA-SEARCH-62262/2021|EPI_ISL_8404754|2021-12-20 USA/CA-SEARCH-66241/2021|EPI_ISL_9806547|2021-12-20 USA/CA-SEARCH-63385/2021|EPI_ISL_8405099|2021-12-23 USA/CA-SEARCH-63251/2021|EPI_ISL_8404998|2021-12-24 USA/CA-SEARCH-73943/2021|EPI_ISL_11145731|2021-12-30 USA/CA-SEARCH-66598/2022|EPI_ISL_9806870|2022-01-03 USA/CA-SEARCH-66605/2022|EPI_ISL_9…
USA/HI-H216209/2021|EPI_ISL_7456397|2021-12-02 (BA.1)	0.12557	11	USA/CA-SEARCH-65586/2022|EPI_ISL_9805914|2022-01-03 USA/CA-SEARCH-65640/2022|EPI_ISL_9805968|2022-01-04 USA/CA-SEARCH-65690/2022|EPI_ISL_9806013|2022-01-04 USA/CA-SEARCH-65636/2022|EPI_ISL_9805964|2022-01-04 USA/CA-SEARCH-65444/2022|EPI_ISL_9805775|2022-01-04 USA/CA-SEARCH-65879/2022|EPI_ISL_9806197|2022-01-05 USA/CA-SEARCH-66683/2022|EPI_ISL_9806924|2022-01-07 USA/CA-SEARCH-83382/2022|EPI_ISL_11…
Dec 28 (SRR18541040)		Private MAT Dec 15, 2021
WEPP Haplotypes	Proportion	#Clinical Sequences	Clinical Sequences List	Alternate Detections
node_338761 (B.1.617.2)	0.017562	1	env/USA/CA-SEARCH-73076/2022|EPI_ISL_11103077|2022-02-02
node_432150 (B.1.617.2)	0.019574	1	env/USA/CA-SEARCH-73060/2022|EPI_ISL_11102913|2022-02-02
node_869814 (BA.1)	0.518252	459	USA/CA-SEARCH-79032/2021|EPI_ISL_11146430|2021-12-22 USA/CA-SEARCH-75693/2021|EPI_ISL_11146038|2021-12-23 USA/CA-SEARCH-76231/2021|EPI_ISL_11146119|2021-12-26 USA/CA-SEARCH-78734/2021|EPI_ISL_11147100|2021-12-26 USA/CA-SEARCH-79079/2021|EPI_ISL_11147303|2021-12-26 USA/CA-SEARCH-74103/2021|EPI_ISL_11145881|2021-12-27 USA/CA-SEARCH-76157/2021|EPI_ISL_11146067|2021-12-28 USA/CA-SEARCH-76260/2021|EPI…
Jan 4 (SRR18541027)		Private MAT Jan 1, 2022
WEPP Haplotypes	Proportion	#Clinical Sequences	Clinical Sequences List	Alternate Detections
node_985397 (BA.1)	0.028082	1	USA/CA-SEARCH-81671/2022|EPI_ISL_11572986|2022-01-13
Jan 9 (SRR19707934)		Private MAT Jan 1, 2022
WEPP Haplotypes	Proportion	#Clinical Sequences	Clinical Sequences List	Alternate Detections
USA/NY-CDC-LC0432744/2021|OM043860.1|2021-12-17 (BA.1)	0.006171	1	USA/CA-SEARCH-74556/2022|EPI_ISL_11103168|2022-01-13
node_984759 (BA.1)	0.012814	1	env/USA/CA-SEARCH-79257/2022|EPI_ISL_11534019|2022-02-25
node_985584 (BA.1)	0.073154	1	USA/CA-SEARCH-78836/2021|EPI_ISL_11146363|2021-12-30
Jan 19 (SRR18541037)		Private MAT Jan 15, 2022
WEPP Haplotypes	Proportion	#Clinical Sequences	Clinical Sequences List	Alternate Detections
USA/CA-SEARCH-63489/2021|EPI_ISL_8405171|2021-12-24 (BA.1)	0.042035	1	USA/CA-SEARCH-63489/2021|EPI_ISL_8405171|2021-12-24
node_1033168 (BA.1.1)	0.061442	1	USA/CA-SEARCH-61580/2021|EPI_ISL_8404930|2021-12-19
node_1036689 (BA.1.1)	0.096348	4	USA/CA-SEARCH-119251/2022|EPI_ISL_12000083|2022-01-03 USA/CA-SEARCH-65876/2022|EPI_ISL_9806194|2022-01-05 USA/CA-SEARCH-119615/2022|EPI_ISL_12000340|2022-01-10 USA/CA-SEARCH-79588/2022|EPI_ISL_11534266|2022-01-24
node_1036889 (BA.1.1)	0.062586	1	USA/CA-SEARCH-81961/2022|EPI_ISL_11573260|2022-01-15
Jan 23 (SRR18541030)		Private MAT Jan 15, 2022
WEPP Haplotypes	Proportion	#Clinical Sequences	Clinical Sequences List	Alternate Detections
USA/HI-H227081/2021|EPI_ISL_8554019|2021-12-24 (BA.1.1)	0.026149	1	USA/CA-SEARCH-70582/2022|EPI_ISL_10084586|2022-01-12
Feb 7 (SRR18541032)		Private MAT Feb 1, 2022
WEPP Haplotypes	Proportion	#Clinical Sequences	Clinical Sequences List	Alternate Detections
node_1084916 (BA.1.1)	0.019937	8	USA/CA-SEARCH-115230/2021|EPI_ISL_9987070|2021-12-21 USA/CA-SEARCH-115380/2021|EPI_ISL_9987374|2021-12-22 USA/CA-SEARCH-63361/2021|EPI_ISL_8405084|2021-12-23 USA/CA-SEARCH-63374/2021|EPI_ISL_8405091|2021-12-24 USA/CA-SEARCH-68897/2021|EPI_ISL_9808856|2021-12-26 USA/CA-SEARCH-115115/2021|EPI_ISL_9986883|2021-12-28 USA/CA-SEARCH-71971/2021|EPI_ISL_10084824|2021-12-31 USA/CA-SEARCH-70612/2022|EPI_IS…
