# Supplementary material for: WEPP: Phylogenetic placement achieves near-haplotype resolution in wastewater-based epidemiology
Source: PLoS Comput Biol. 2026 Mar 30;22(3):e1014124. doi: 10.1371/journal.pcbi.1014124 (PMC13048486; doi:10.1371/journal.pcbi.1014124)
Supplement: S6 Table — Clinical sequences were obtained from the April 15, 2022, comprehensive MAT by selecting all ‘CA-SEARCH’–labeled sequences spanning November–December 2021 and January–March 2022. (XLSX) [file pcbi.1014124.s006.xlsx]

## Sheet: Sheet1
Supplementary Table 6: Analysis of unaccounted alleles detected by WEPP from Point Loma wastewater samples with respect to the clinical sequences collected from San Diego. Clinical sequences were obtained from the April 15, 2022, comprehensive MAT by selecting all 'CA-SEARCH'–labeled sequences spanning November–December 2021 and January–March 2022.
Supplementary Table 6A: Computing Unaccounted Alleles as a fraction of all mutations seen in a wastewater sample						Supplementary Table 6B: List of Unaccounted Alleles NOT found in San Diego sequences						Supplementary Table 6C: Unaccounted Alleles found in San Diego sequences with occurence counts
Dataset		Unaccounted Mutation	Total Wastewater Mutations	Fraction flagged as Unaccounted		Alleles						Alleles	Number of SD Sequences
Nov 27, 2021 (SRR18541076)		30	21126	0.142005		10445G						10015T	1
Nov 28, 2021 (SRR18541077)		35	19555	0.178982		11134C						10833T	79
Nov 29, 2021 (SRR18541049)		25	22214	0.112542		11522C						10977T	13
Dec 1, 2021 (SRR18541075)		20	23669	0.0844987		11708T						11160G	12
Dec 2, 2021 (SRR18541074)		22	22477	0.0978778		12031A						11201G	2831
Dec 5, 2021 (SRR18541041)		19	3705	0.512821		12166C						11471T	1
Dec 12, 2021 (SRR18541045)		21	48838	0.0429993		12322T						11514T	134
Dec 16, 2021 (SRR18541044)		24	45592	0.0526408		12366C						11522G	1
Dec 20, 2021 (SRR18541046)		12	53590	0.0223922		12374A						11562T	163
Dec 21, 2021 (SRR18541048)		15	47426	0.0316282		1247A						11587C	3
Dec 26, 2021 (SRR18541043)		4	25974	0.0154		13225T						11595G	33
Dec 27, 2021 (SRR18541034)		5	21621	0.0231257		13235T						11731C	1
Dec 28, 2021 (SRR18541040)		10	6455	0.154919		13254T						11950T	705
Dec 29, 2021 (SRR18541028)		21	16101	0.130427		13843A						1201T	3
Jan 4, 2022 (SRR18541027)		9	14456	0.0622579		13913G						12348T	1
Jan 9, 2022 (SRR19707934)		5	22331	0.0223904		14594A						12525T	23
Jan 12, 2022 (SRR18541039)		4	20876	0.0191608		14608T						12772G	146
Jan 17, 2022 (SRR18541029)		18	19006	0.0947069		14694T						12781T	492
Jan 19, 2022 (SRR18541037)		31	21198	0.14624		14785T						13195C	9850
Jan 23, 2022 (SRR18541030)		28	18824	0.148746		15232A						13270C	8
Feb 2, 2022 (SRR18541031 )		38	22732	0.167165		15238G						13385T	2
Feb 7, 2022 (SRR18541032)		51	26639	0.191449		15275A						13536T	28
			Avg Fraction Flagged	0.111562		15327T						14025T	1
						15508T						14186T	28
Supplementary Table 6D: Breakdown of Unaccounted Alleles						15601A						1452A	1
Total SD Sequences		12908				15627T						1471T	5
Total Unaccounted Alleles		330				15904T						1473T	139
Alleles NOT seen clinically in San Diego		118				16106A						15016T	1
Alleles seen clinically		211				16162G						15240T	10345
Alleles seen in < 1% SD sequences		143				16737T						15451A	2997
						16755T						1549T	2
						17003C						15557T	8
						17239G						15569T	3
						17277G						1572T	2
						17327T						15933T	5
						18014T						16080T	16
						18084T						16131G	8
						18087C						16726T	270
						18290T						16842G	1
						18337A						17042G	10
						18338A						17214C	20
						18505T						17236G	610
						18688C						17410T	93
						18765C						17442C	11
						18830G						18329T	7
						18923G						18429C	1
						19615T						19017T	14
						19672T						19220T	2820
						20059T						193T	16
						20723G						2047C	47
						20872A						2061T	150
						21310T						20719T	5
						21399T						210T	2975
						21786A						21159T	396
						21984G						21305A	22
						22345G						21365T	11
						23258A						22381T	1
						23521C						22987T	10
						23628T						23647T	1
						25574T						23704G	2
						25618A						247T	1
						2592A						25339T	120
						26207A						25469T	2991
						26242G						25511T	6
						2627T						25572T	8
						26293T						25573C	2
						26364C						25576G	13
						27429A						25584T	9996
						27456T						25676C	23
						27639G						25791T	8
						27915T						25886T	445
						28631A						26107C	332
						28763C						26270T	9949
						28834T						2659T	6
						29105T						27097T	1
						29279A						27507C	332
						29581C						27629T	1
						3023G						27638C	2965
						3030T						27655G	7
						3047A						27740C	1
						3057T						27752T	2962
						308T						27874T	2914
						3290T						27906T	6
						372T						27939C	10
						4168C						27942T	8
						439G						27985T	119
						4656T						27999T	73
						478A						28007C	341
						4988T						28326T	16
						5005T						28365C	11
						5045C						28422T	14
						521T						28432T	410
						5333C						28461G	3253
						5456T						285T	1
						5461A						28705C	9
						616C						28717T	9
						640T						28728T	12
						713T						28942A	373
						738G						29301G	1336
						7558G						29402T	2990
						7773C						29494A	1
						7996A						29541T	31
						8107G						29562A	4
						824A						29624C	9
						8388G						29640T	30
						864A						2971A	4
						8786A						304T	1
						890T						313T	20
						8961A						382G	66
						906G						4924A	3
						907C						5182C	6
						9397G						5184T	151
						9413T						5284T	19
						9475C						5301T	9
						9531C						5584G	129
						9816C						625T	5
						9875C						6661C	160
						23604C						670G	82
												67A	1
												736C	1
												7452T	6
												7751T	1
												7834T	28
												8027T	1
												8046G	1
												8099T	1
												8299T	22
												8707C	41
												9165T	150
												9246T	20
												9391T	11
												9474T	19
												963G	4
												9857T	427
												9891T	142
												10449A	9949
												11537G	9877
												1191A	25
												12070T	8
												1214T	4
												13201T	53
												15907T	8
												15960T	35
												16741T	2
												16985T	8
												16993C	3
												18042C	3
												18348T	51
												18441T	14
												19586T	13
												21255C	26
												21718A	36
												23587C	47
												23604G	3237
												25352T	128
												25682C	11
												26171A	1
												26262A	2
												27047A	4
												27408C	2
												27632T	2
												27944T	14
												27967A	149
												28065T	2
												28077C	7
												28314T	6
												28657T	59
												28808A	13
												28817T	14
												28881A	9968
												28881T	2938
												28882A	9898
												28883C	9895
												28895T	60
												28916T	2852
												28922A	1
												28925T	9
												2911G	109
												2942T	21
												29554T	84
												29737T	27
												29738A	5
												29738T	14
												520A	2
												8016T	10
												9053T	2819
												9502T	2
												11537A	3030
												13195T	3058
												16726C	12638
												19220C	10088
												19554C	12774
												210G	9933
												23202C	3037
												23599T	3275
												24803A	12889
												25469C	9917
												27752C	9946
												28311C	3205
												28881G	2
												28882G	3003
												28883G	3006
												28916G	10050
												29402G	9918
												2974T	12870
												29774C	12888
												532A	12896
												5386T	3052
												6402C	10146
												8393G	3043
												9491C	12846
												9501C	12908
