# Supplementary material for: WEPP: Phylogenetic placement achieves near-haplotype resolution in wastewater-based epidemiology
Source: PLoS Comput Biol. 2026 Mar 30;22(3):e1014124. doi: 10.1371/journal.pcbi.1014124 (PMC13048486; doi:10.1371/journal.pcbi.1014124)
Supplement: S7 Table — (XLSX) [file pcbi.1014124.s007.xlsx]

## Sheet: Sheet1
Supplementary Table 7: Comparing WEPP’s lineage abundance estimates with expected abundances on simulated RSV-A and Mpox datasets
Supplementary Table 7A: RSV-A datasets					Supplementary Table 7B: Mpox datasets
RSV-A 10 Hapotypes	Expected	WEPP			Mpox 10 Hapotypes	Expected	WEPP
A.D.1	0.3	0.298561			B.1.5	0.1	0
A.D.3	0.1	0.101413			B.1	0.6	0.717115
A.3.1.1	0.1	0.10134			B.1.7	0.1	0.092822
A.3.1	0.1	0.101102			B.1.9	0.1	0.088411
A.D.1.2	0.1	0.099916			E.2	0.1	0.101652
A.D	0.1	0.099355
A.D.4	0.1	0.099316
A.D.5.1	0.1	0.098997			Mpox 20 Hapotypes	Expected	WEPP
					B.1	0.5	0.521464
					B.1.17	0.1	0.098056
RSV-A 20 Haplotypes	Expected	WEPP			B.1.11	0.05	0.045288
A.3.1	0.2	0.203929			B.1.4	0.05	0.043166
A.D	0.15	0.152617			F.1	0.05	0.053724
A.D.5.2	0.15	0.147906			B.1.2	0.05	0.045292
A.D.1	0.1	0.099021			B.1.5	0.05	0.05148
A.D.3	0.1	0.097155			B.1.7	0.05	0.040791
A.2	0.05	0.051122			A.2.1	0.05	0.051813
A.D.1.3	0.05	0.051082			B.1.3	0.05	0.048926
A.D.3.1	0.05	0.050397
A.D.5.4	0.05	0.049211
A.D.1.6	0.05	0.049089			Mpox 50 Hapotypes	Expected	WEPP
A.D.4	0.05	0.048471			B.1	0.3	0.394775
					E.1	0.04	0.042027
					B.1.7	0.04	0.025346
RSV-A 50 Haplotypes	Expected	WEPP			B.1.4	0.04	0.037646
A.D.1	0.14	0.140346			C.1	0.04	0.02491
A.D.5.2	0.12	0.119466			B.1.1	0.08	0.054297
A.D	0.1	0.100529			B.1.8	0.04	0.034439
A.D.3	0.08	0.079593			B.1.2	0.1	0.08292
A.3	0.06	0.06175			B.1.10	0.06	0.044096
A.3.1	0.06	0.060742			B.1.20	0.08	0.067003
A.D.2.2	0.06	0.06022			A	0.02	0.017427
A.D.3.1	0.06	0.059679			B.1.12	0.02	0.017544
A.D.1.3	0.04	0.040159			E.2	0.02	0.020408
A.D.5.4	0.04	0.039822			F.3	0.02	0.022416
A.D.1.6	0.04	0.03927			B.1.11	0.02	0.020025
A.D.1.5	0.04	0.038953			B.1.17	0.02	0.015
A.3.1.1	0.02	0.020525			B.1.3	0.02	0.035274
A.2	0.02	0.020498			F.1	0.02	0.024161
A.2.1.1	0.02	0.020225			A.2.3	0.02	0.020286
A.D.4	0.02	0.020061
A.D.3.4	0.02	0.019845
A.D.1.4	0.02	0.019698
A.D.2.1	0.02	0.019509
A.D.2.2.1	0.02	0.019108
