# Supplementary material for: WEPP: Phylogenetic placement achieves near-haplotype resolution in wastewater-based epidemiology
Source: PLoS Comput Biol. 2026 Mar 30;22(3):e1014124. doi: 10.1371/journal.pcbi.1014124 (PMC13048486; doi:10.1371/journal.pcbi.1014124)
Supplement: S8 Table — (XLSX) [file pcbi.1014124.s008.xlsx]

## Sheet: Sheet1
Supplementary Table 8: Lineage abundance estimates generated by V-Pipe and WEPP on RSV-A wastewater samples from Geneva and Zurich.
Supplementary Table 8A: Results on Geneva Samples					Supplementary Table 8B: Results on Zurich Samples
Geneva	RSVA_all_primers_best_hits.bed				Zurich	RSVA_all_primers_best_hits.bed
2023-11-09	V-Pipe	WEPP			2023-11-26	V-Pipe	WEPP
A.D.5.2	1	1			A.D.5.1	0.92	0.952199
					A.D.3	0.08	0.007051
					A	0	0.020142
Geneva	RSVA_all_primers_best_hits.bed				A.D	0	0.013257
2023-11-14	V-Pipe	WEPP			A.D.5	0	0.007351
A.D.5.1	0.8	0.56545
A.D.5.2	0.2	0
A.D.5	0	0.43455			Zurich	RSVA_all_primers_best_hits.bed
					2023-12-16	V-Pipe	WEPP	Freyja
					A.D.1	0.37	0.279971	0.155627
Geneva	RSVA_all_primers_best_hits.bed				A.D.3	0.36	0.320112	0.383964
2023-11-23	V-Pipe	WEPP			A.D.5.1	0.27	0.234339	0.229217
A.D.5.1	0.53	0.544607			A.D	0	0.129927	0.060302
A.D.1	0.31	0			A	0	0.030303	0
A.D.3	0.21	0			A.D.1.6	0	0.005349	0.134852
A.D	0	0.455393			A.D.5.2	0	0	0.036037
Geneva	RSVA_all_primers_best_hits.bed				Zurich	RSVA_all_primers_best_hits.bed
2023-11-27	V-Pipe	WEPP	Freyja		2023-12-21	V-Pipe	WEPP
A.D.5.1	0.4	0.033651	0.325465		A.D.1	0.38	0.65364
A.D.1	0.33	0.220982	0.204662		A.D.3	0.34	0
A.D.3	0.27	0	0.269774		A.D.5.1	0.28	0.273107
A.D	0	0.409335	0		A.D	0	0.052087
A.D.5	0	0.336032	0.200099		A.D.5	0	0.021166
Geneva	RSVA_all_primers_best_hits.bed				Zurich	RSVA_all_primers_best_hits.bed
2023-12-05	V-Pipe	WEPP			2023-12-27	V-Pipe	WEPP
A.D.1	0.36	0.334796			A.D.3	0.5	0.332522
A.D.3	0.34	0.092985			A.D.5.1	0.31	0.235531
A.D.5.1	0.29	0.147069			A.D.1	0.19	0
A.D.5.2	0.01	0			A.D	0	0.431947
A.D	0	0.271672
A.D.5	0	0.153478
					Zurich	RSVA_all_primers_best_hits.bed
					2024-01-02	V-Pipe	WEPP
Geneva	RSVA_all_primers_best_hits.bed				A.D.3	0.61	0.120207
2023-12-17	V-Pipe	WEPP	Freyja		A.D.5.1	0.31	0
A.D.1	0.48	0.432513	0.039035		A.D.1	0.08	0.043478
A.D.3	0.33	0.065986	0.291061		A.D	0	0.489243
A.D.5.1	0.18	0.130317	0.314604		A.D.5	0	0.347072
A.D.1.6	0.01	0	0
A.D	0	0.236808	0.012048
A.D.5	0	0.134376	0		Zurich	RSVA_all_primers_best_hits.bed
A.D.1.3	0	0	0.005725		2024-01-13	V-Pipe	WEPP
A.D.1.2	0	0	0.337528		A.D.3	0.92	0
					A.D.1	0.07	0
					A.D.5.1	0.01	0
Geneva	RSVA_all_primers_best_hits.bed				A.D	0	0.994545
2023-12-24	V-Pipe	WEPP			A.D.3.2	0	0.005455
A.D.1	0.42	0.417471
A.D.3	0.38	0.450443
A.D.5.1	0.2	0			Zurich	RSVA_all_primers_best_hits.bed
A.D	0	0.094571			2024-01-21	V-Pipe	WEPP	Freyja
A.D.5	0	0.037515			A.D.1	0.54	0.630325	0.440104
					A.D.3	0.23	0	0
					A.D.5.1	0.21	0.144668	0.243847
Geneva	RSVA_all_primers_best_hits.bed				A.D.1.6	0.02	0	0.09471
2023-12-27	V-Pipe	WEPP			A.D	0	0.172624	0
A.D.1	0.37	0.051049			A.D.5	0	0.040782	0.209738
A.D.3	0.32	0			A.D.2.1	0	0.011601	0.011601
A.D.5.1	0.31	0.283766
A.D	0	0.665185
					Zurich	RSVA_all_primers_best_hits.bed
					2024-01-28	V-Pipe	WEPP
Geneva	RSVA_all_primers_best_hits.bed				A.D.1	0.56	0.460665
2024-01-04	V-Pipe	WEPP			A.D.3	0.31	0.322404
A.D.5.1	0.56	0.141161			A.D.5.1	0.12	0
A.D.1	0.41	0.46314			A.D.5.2	0.01	0.102247
A.D.3	0.03	0			A.D	0	0.089528
A.D.5	0	0.367921			A.D.5	0	0.025155
A.D.5.2	0	0.027778
					Zurich	RSVA_all_primers_best_hits.bed
Geneva	RSVA_all_primers_best_hits.bed				2024-02-04	V-Pipe	WEPP
2024-01-08	V-Pipe	WEPP			A.D.1	0.7	0.741689
A.D.5.1	0.57	1			A.D.3	0.21	0
A.D.1	0.42	0			A.D.5.1	0.09	0
A.D.3	0.01	0			A.D	0	0.258311
Geneva	RSVA_all_primers_best_hits.bed				Zurich	RSVA_all_primers_best_hits.bed
2024-01-15	V-Pipe	WEPP			2024-02-10	V-Pipe	WEPP
A.D.1	0.79	0.098907			A.D.1	0.68	0.185824
A.D.1.6	0.13	0.845029			A.D.3	0.2	0.031118
A.D.5.1	0.08	0.020886			A.D.5.1	0.12	0.1549
A.D.5	0	0.035178			A.D	0	0.454154
					A.D.5	0	0.117453
					A	0	0.056551
Geneva	RSVA_all_primers_best_hits.bed
2024-01-29	V-Pipe	WEPP
A.D.1	0.82	0.546284			Zurich	RSVA_all_primers_best_hits.bed
A.D.3	0.17	0			2024-02-18	V-Pipe	WEPP
A.D.5.1	0.01	0			A.D.1	0.46	0.243806
A.D	0	0.453716			A.D.3	0.37	0
					A.D.5.1	0.17	0.241944
					A.D	0	0.508959
Geneva	RSVA_all_primers_best_hits.bed				A.D.5	0	0.005292
2024-02-09	V-Pipe	WEPP
A.D.1	1	1
