# Supplementary material for: WEPP: Phylogenetic placement achieves near-haplotype resolution in wastewater-based epidemiology
Source: PLoS Comput Biol. 2026 Mar 30;22(3):e1014124. doi: 10.1371/journal.pcbi.1014124 (PMC13048486; doi:10.1371/journal.pcbi.1014124)
Supplement: S9 Table — (XLSX) [file pcbi.1014124.s009.xlsx]

## Sheet: Sheet1
Supplementary Table 9: Concordance between WEPP-identified unaccounted alleles and cryptic lineage-defining amino acid substitutions reported by Suarez et al. The table also indicates how many of the cryptic lineage-defining amino acid substitutions satisfy WEPP’s depth and allele-frequency thresholds for unaccounted-allele calls.
Supplementary Table 9A: Analyzing wastewater samples with cryptic lineage CA-1
CA-1	47.56% reconstructed genome
Cryptic lineage-defining amino acid substitutions				7						Supplementary Table 9D: Summary of Results
Datasets	Total Cryptic Mutations	WEPP Detected Cryptic Mutations	Cryptic below Depth threshsold	Haplotypes containing Cryptic susbtitutions	Cryptic Mutations present in Haplotypes	Max depth weighted AF of Undetected Cryptic Substitutions (Absent from Haplotypes)	Min depth weighted AF difference of Unaccounted Mutations	Min depth weighted AF of Undetected Cryptic Substitutions (Present in Haplotypes)		Total Cryptic Mutations	WEPP Detected Cryptic Mutations	Cryptic below Depth threshsold	Cryptic below Weighted AF	Cryptic found in WEPP's selected Haplotypes
CA_1_sep_10_2023	6	6	0	1	1	NA	0.0478013	NA		104	27	51	21	5
CA_1_sep_12_2023	3	2	0	25	1	NA	0.0448896	0.54493			0.259615	0.490385	0.201923	0.0480769
CA_1_sep_19_2023	7	4	0	0	0	0.0157451	0.0245809	NA
Supplementary Table 9B: Analyzing wastewater samples with cryptic lineage NL-1
NL-1	59.33% reconstructed genome
Cryptic lineage-defining amino acid substitutions				4
Datasets	Total Cryptic Mutations	WEPP Detected Cryptic Mutations	Cryptic below Depth threshsold	Haplotypes containing Cryptic susbtitutions	Cryptic Mutations present in Haplotypes	Max depth weighted AF of Undetected Cryptic Substitutions (Absent from Haplotypes)	Min depth weighted AF difference of Unaccounted Mutations	Min depth weighted AF of Undetected Cryptic Substitutions (Present in Haplotypes)
NL_1_aug_22_2022	4	3	0	0	0	0.0556501	0.231872	NA
NL_1_aug_25_2022	3	0	3	0	0	NA	0.194929	NA
NL_1_aug_28_2022	3	0	3	0	0	NA	0.131673	NA
NL_1_sep_12_2022	4	0	4	0	0	NA	0.101177	NA
NL_1_sep_16_2022	3	0	3	0	0	NA	0.259415	NA
NL_1_sep_18_2022	3	0	3	0	0	NA	0.150318	NA
Supplementary Table 9C: Analyzing wastewater samples with cryptic lineage MI-1
MI-1	73.97% reconstructed genome
Cryptic lineage-defining amino acid substitutions				10
Datasets	Total Cryptic Mutations	WEPP Detected Cryptic Mutations	Cryptic below Depth threshsold	Haplotypes containing Cryptic susbtitutions	Cryptic Mutations present in Haplotypes	Max depth weighted AF of Undetected Cryptic Substitutions (Absent from Haplotypes)	Min depth weighted AF difference of Unaccounted Mutations	Min depth weighted AF of Undetected Cryptic Substitutions (Present in Haplotypes)
MI_1_sep_12_2022	9	5	0	0	0	0.286429	0.317485	NA
MI_1_mar_13_2023	9	0	9	1	1	NA	0.356675	NA
MI_1_mar_28_2023	9	0	9	1	1	NA	0.221473	NA
MI_1_apr_24_2023	10	2	8	0	0	NA	0.415508	NA
MI_1_may_1_2023	10	1	9	0	0	NA	0.421418	NA
Supplementary Table 9D: Analyzing wastewater samples with cryptic lineage NY-7
NY-7	21.46% reconstructed genome
Cryptic lineage-defining amino acid substitutions				7
Datasets	Total Cryptic Mutations	WEPP Detected Cryptic Mutations	Cryptic below Depth threshsold	Haplotypes containing Cryptic susbtitutions	Cryptic Mutations present in Haplotypes	Max depth weighted AF of Undetected Cryptic Substitutions (Absent from Haplotypes)	Min depth weighted AF difference of Unaccounted Mutations	Min depth weighted AF of Undetected Cryptic Substitutions (Present in Haplotypes)
NY_7_jul_9_2023	7	0	0	9	1	0.0419669	0.137338	0.840988
NY_7_jul_23_2023	6	0	0	17	1	0.0766797	0.0935935	0.872916
NY_7_aug_20_2023	1	0	0	33	1	NA	0.0591027	0.904678
NY_7_sep_5_2023	7	4	0	22	1	0.0261812	0.0523004	0.806138
