# Supplementary material for: WEPP: Phylogenetic placement achieves near-haplotype resolution in wastewater-based epidemiology
Source: PLoS Comput Biol. 2026 Mar 30;22(3):e1014124. doi: 10.1371/journal.pcbi.1014124 (PMC13048486; doi:10.1371/journal.pcbi.1014124)
Supplement: S10 Table — Haplotypes proportions estimated by WEPP from Point Loma wastewater data from Dec 1, Dec 2, and Dec 5, 2021. (XLSX) [file pcbi.1014124.s010.xlsx]

## Sheet: Sheet1
Supplementary Table 10: Omicron (B.1.1.529) Haplotypes proportions estimated by WEPP from Point Loma wastewater data from Dec 1, Dec 2, and Dec 5, 2021
2021-12-01						Proportion
England/MILK-2B987AD/2021|2021-11-22						0.009752
Netherlands/NH-RIVM-71078/2021|EPI_ISL_6841613|2021-11-26						0.009205
2021-12-02
Netherlands/NH-RIVM-71078/2021|EPI_ISL_6841613|2021-11-26						0.015628
SouthAfrica/CERI-KRISP-K032365/2021|EPI_ISL_6795846|2021-11-15						0.005703
2021-12-05
node_773639 (SouthAfrica/CERI-KRISP-K030837/2021|EPI_ISL_6795190|2021-11-12)						0.048907
HongKong/VM21045834/2021|EPI_ISL_6832108|2021-11-26						0.043743
England/PHEC-3U07DUA5/2021|2021-11-24						0.009551
England/MILK-2B987AD/2021|2021-11-22						0.007484
