# Supplementary material for: WEPP: Phylogenetic placement achieves near-haplotype resolution in wastewater-based epidemiology
Source: PLoS Comput Biol. 2026 Mar 30;22(3):e1014124. doi: 10.1371/journal.pcbi.1014124 (PMC13048486; doi:10.1371/journal.pcbi.1014124)
Supplement: S11 Table — Only lineages above 0.5% abundance were considered. (XLSX) [file pcbi.1014124.s011.xlsx]

## Sheet: Sheet1
Supplementary Table 11: Comparison of sensitivity and precisionof different tools in detecting lineages for simulated and synthetic wastewater datasets. Only lineages above 0.5% abundance were considered.
Supplementary Table 11A: Comparison of lineage detection on SWAMPy simulated datasets								Supplementary Table 11B: Comparison of sensitivity and precision on SWAMPy simulated datasets
	True Positives	False Positives	False Negatives						Precision	Sensitivity
Freyja	45	132	21					Freyja	0.25	0.68
Pipes et al.	34	118	32					Pipes et al.	0.22	0.51
WEPP	60	43	6					WEPP	0.58	0.91
Supplementary Table 11C: Comparison of lineage detection on Illumina-sequenced synthetic datasets								Supplementary Table 11D: Comparison of sensitivity and precision on Illumina-sequenced synthetic datasets
	True Positives	False Positives	False Negatives						Precision	Sensitivity
Freyja	14	25	8					Freyja	0.36	0.64
Pipes et al.	21	52	1					Pipes et al.	0.29	0.95
WEPP	21	10	1					WEPP	0.68	0.95
