# Supplementary material for: WEPP: Phylogenetic placement achieves near-haplotype resolution in wastewater-based epidemiology
Source: PLoS Comput Biol. 2026 Mar 30;22(3):e1014124. doi: 10.1371/journal.pcbi.1014124 (PMC13048486; doi:10.1371/journal.pcbi.1014124)
Supplement: S12 Table — (XLSX) [file pcbi.1014124.s012.xlsx]

## Sheet: Sheet1
Supplementary Table 12: Evaluating WEPP’s recombinant detection capabilities in the presence and absence of recombinants in the MAT.
Recombinant in MAT	Lineages	Expected Abundance	WEPP's Estimation	Closest Haplotype Distance	Number of Unaccounted Alleles	Number of Unaccounted Alleles belonging to the Recombinant	Number of Unaccounted Alleles considering (nearest) recombinant haplotype as one of "parsimonious haplotype candidates"
Yes	XAY	0.333	0.33	0	6	5	4
	BA.2	0.333	0.335	1
	AY.45	0.333	0.334	0
No	XAY	0.333	0	56	50	47	40
	BA.2	0.333	0.344	1
	AY.45	0.333	0.34	0
	BA.4	0	0.315	Not a true haplotype
Yes	XBF	0.333	0.318	0	5	0	5
	BA.5.2.3	0.333	0.336	0
	BA.2.75.3	0.333	0.345	0
No	XBF	0.333	0	16	14	14	14
	BA.5.2.3	0.333	0.337	0
	BA.2.75.3	0.333	0.306	0
	BM.2	0	0.357	Not a true haplotype
