# Supplementary material for: WEPP: Phylogenetic placement achieves near-haplotype resolution in wastewater-based epidemiology
Source: PLoS Comput Biol. 2026 Mar 30;22(3):e1014124. doi: 10.1371/journal.pcbi.1014124 (PMC13048486; doi:10.1371/journal.pcbi.1014124)
Supplement: S13 Table — (XLSX) [file pcbi.1014124.s013.xlsx]

## Sheet: Sheet1
Supplementary Table 13: Wastewater mixture characteristics and WEPP's lineage estimates for samples containing novel haplotypes
Supplementary Table 13A: WEPP's lineage estimates comparison with expected abundances								Supplementary Table 13B: Wastewater mixture characteristics
Sample-1								Mixture Identifier	Number of unique haplotypes	Number of alleles present in the sample	Avg. minimum distance b/w haplotypes
Node Removal Radius 3	Novel Haplotype - 20%							Mixture_1_5%	91	1018	6.78
Lineages	Expected	WEPP						Mixture_1_10%	91	1018	6.78
XBB.1.16.6	0.3	0.292617						Mixture_1_20%	81	944	6.97
XBB.1.9.2	0.25	0.245069						Mixture_2_5%	81	762	4.74
AY.103	0.2	0.210057						Mixture_2_10%	81	762	4.74
XBB.1.5.1	0.1	0.093319						Mixture_2_20%	81	762	4.74
EG.5.2	0.1	0.099366						Mixture_3_5%	83	886	4.96
XBB.1	0.05	0.059571						Mixture_3_10%	83	886	4.96
								Mixture_3_20%	78	802	4.64
								Mixture_4_5%	96	957	4.95
								Mixture_4_10%	91	941	5.12
Node Removal Radius 5	Novel Haplotype - 20%							Mixture_4_20%	81	907	5.7
Lineages	Expected	WEPP
XBB.1.16.6	0.3	0.296216
XBB.1.9.2	0.25	0.243726
AY.103	0.2	0.209405
XBB.1.5.1	0.1	0.092209
EG.5.2	0.1	0.099058
XBB.1	0.05	0.059386
Node Removal Radius 7	Novel Haplotype - 20%
Lineages	Expected	WEPP
AY.103	0.4	0.423711
XBB.1.9.2	0.25	0.233924
XBB.1.16.6	0.2	0.190765
XBB.1.5.1	0.1	0.091754
XBB.1	0.05	0.059845
Node Removal Radius 3	Novel Haplotype - 10%
Lineages	Expected	WEPP
XBB.1.16.6	0.3	0.303388
XBB.1.9.2	0.25	0.248313
XBB.1.5.1	0.15	0.14736
EG.5.2	0.15	0.149762
AY.103	0.1	0.10465
XBB.1	0.05	0.046527
Node Removal Radius 5	Novel Haplotype - 10%
Lineages	Expected	WEPP
XBB.1.16.6	0.3	0.303388
XBB.1.9.2	0.25	0.248313
XBB.1.5.1	0.15	0.14736
EG.5.2	0.15	0.149762
AY.103	0.1	0.10465
XBB.1	0.05	0.046527
Node Removal Radius 7	Novel Haplotype - 10%
Lineages	Expected	WEPP
XBB.1.16.6	0.3	0.301106
XBB.1.9.2	0.25	0.246034
XBB.1.5.1	0.15	0.146252
EG.5.2	0.15	0.148635
AY.103	0.1	0.103452
XBB.1	0.05	0.054521
Node Removal Radius 3	Novel Haplotype - 5%
Lineages	Expected	WEPP
XBB.1.16.6	0.33	0.326526
XBB.1.9.2	0.25	0.239827
EG.5.2	0.17	0.177206
XBB.1.5.1	0.15	0.150266
XBB.1	0.05	0.054134
AY.103	0.05	0.052041
Node Removal Radius 5	Novel Haplotype - 5%
Lineages	Expected	WEPP
XBB.1.16.6	0.33	0.326543
XBB.1.9.2	0.25	0.239865
EG.5.2	0.17	0.177163
XBB.1.5.1	0.15	0.150274
XBB.1	0.05	0.054137
AY.103	0.05	0.052018
Node Removal Radius 7	Novel Haplotype - 5%
Lineages	Expected	WEPP
XBB.1.16.6	0.33	0.326527
XBB.1.9.2	0.25	0.239827
EG.5.2	0.17	0.177203
XBB.1.5.1	0.15	0.150266
XBB.1	0.05	0.054135
AY.103	0.05	0.052041
Sample-2
Node Removal Radius 3	Novel Haplotype - 20%
Lineages	Expected	WEPP
XBB.1.5.13	0.67	0.66555
B.1.1.7	0.2	0.205004
BA.5.2	0.1	0.098266
BA.2.2	0.02	0.02056
BA.4.3	0.01	0.010619
Node Removal Radius 5	Novel Haplotype - 20%
Lineages	Expected	WEPP
XBB.1.5.13	0.67	0.659441
B.1.1.7	0.2	0.210882
BA.5.2	0.1	0.098522
BA.2.2	0.02	0.020544
BA.4.3	0.01	0.010611
Node Removal Radius 7	Novel Haplotype - 20%
Lineages	Expected	WEPP
XBB.1.5.13	0.57	0.545083
B.1.1.7	0.4	0.42448
BA.2.2	0.02	0.020252
BA.4.3	0.01	0.010185
Node Removal Radius 3	Novel Haplotype - 10%
Lineages	Expected	WEPP
XBB.1.5.13	0.72	0.712493
BA.5.2	0.15	0.156752
B.1.1.7	0.1	0.100243
BA.2.2	0.02	0.020017
BA.4.3	0.01	0.010496
Node Removal Radius 5	Novel Haplotype - 10%
Lineages	Expected	WEPP
XBB.1.5.13	0.72	0.711396
BA.5.2	0.15	0.156784
B.1.1.7	0.1	0.101344
BA.2.2	0.02	0.019992
BA.4.3	0.01	0.010483
Node Removal Radius 7	Novel Haplotype - 10%
Lineages	Expected	WEPP
XBB.1.5.13	0.72	0.709806
BA.5.2	0.15	0.156434
B.1.1.7	0.1	0.103353
BA.2.2	0.02	0.019947
BA.4.3	0.01	0.01046
Node Removal Radius 3	Novel Haplotype - 5%
Lineages	Expected	WEPP
XBB.1.5.13	0.77	0.766619
BA.5.2	0.15	0.153914
B.1.1.7	0.05	0.047884
BA.2.2	0.02	0.020882
BA.4.3	0.01	0.010701
Node Removal Radius 5	Novel Haplotype - 5%
Lineages	Expected	WEPP
XBB.1.5.13	0.77	0.763175
BA.5.2	0.15	0.153704
B.1.1.7	0.05	0.051681
BA.2.2	0.02	0.020788
BA.4.3	0.01	0.010653
Node Removal Radius 7	Novel Haplotype - 5%
Lineages	Expected	WEPP
XBB.1.5.13	0.77	0.763175
BA.5.2	0.15	0.153933
B.1.1.7	0.05	0.051451
BA.2.2	0.02	0.020788
BA.4.3	0.01	0.010653
Sample-3
Node Removal Radius 3	Novel Haplotype - 20%
Lineages	Expected	WEPP
XBB.1.9.1	0.3	0.28442
XBB.1.5.13	0.29	0.275273
BA.2.75	0.2	0.210343
XBB.2.3.3	0.12	0.119758
XBB.2	0.09	0.099572
Node Removal Radius 5	Novel Haplotype - 20%
Lineages	Expected	WEPP
XBB.1.9.1	0.3	0.284258
XBB.1.5.13	0.29	0.275336
BA.2.75	0.2	0.210164
XBB.2.3.3	0.12	0.119786
XBB.2	0.09	0.099821
Node Removal Radius 7	Novel Haplotype - 20%
Lineages	Expected	WEPP
BA.2.75	0.4	0.42048
XBB.1.5.13	0.29	0.299334
XBB.1.9.1	0.22	0.204997
XBB.2	0.09	0.090715
Node Removal Radius 3	Novel Haplotype - 10%
Lineages	Expected	WEPP
XBB.1.5.13	0.34	0.333085
XBB.1.9.1	0.3	0.285437
XBB.2.3.3	0.12	0.122507
BA.2.75	0.1	0.103786
XBB.2	0.09	0.092188
XBB.1.16.11	0.05	0.051956
Node Removal Radius 5	Novel Haplotype - 10%
Lineages	Expected	WEPP
XBB.1.5.13	0.34	0.328538
XBB.1.9.1	0.3	0.29665
XBB.2.3.3	0.12	0.122554
BA.2.75	0.1	0.103752
XBB.2	0.09	0.091371
XBB.1.16.11	0.05	0.051938
Node Removal Radius 7	Novel Haplotype - 10%
Lineages	Expected	WEPP
XBB.1.5.13	0.34	0.328721
XBB.1.9.1	0.3	0.297223
XBB.2.3.3	0.12	0.122702
BA.2.75	0.1	0.103663
XBB.2	0.09	0.090272
XBB.1.16.11	0.05	0.052001
Node Removal Radius 3	Novel Haplotype - 5%
Lineages	Expected	WEPP
XBB.1.5.13	0.38	0.373349
XBB.1.9.1	0.31	0.293909
XBB.2.3.3	0.12	0.124737
XBB.2	0.09	0.093124
XBB.1.16.11	0.05	0.053051
BA.2.75	0.05	0.050904
Node Removal Radius 5	Novel Haplotype - 5%
Lineages	Expected	WEPP
XBB.1.5.13	0.38	0.373908
XBB.1.9.1	0.31	0.294539
XBB.2.3.3	0.12	0.124626
XBB.2	0.09	0.093041
XBB.1.16.11	0.05	0.052112
BA.2.75	0.05	0.050859
Node Removal Radius 7	Novel Haplotype - 5%
Lineages	Expected	WEPP
XBB.1.5.13	0.38	0.373981
XBB.1.9.1	0.31	0.294621
XBB.2.3.3	0.12	0.124612
XBB.2	0.09	0.093031
XBB.1.16.11	0.05	0.05199
BA.2.75	0.05	0.050853
Sample-4
Node Removal Radius 3	Novel Haplotype - 20%
Lineages	Expected	WEPP
JN.1.1	0.45	0.439276
B.1.1.7	0.2	0.208662
EG.5.1	0.2	0.195186
XBB.1.9.2	0.04	0.041701
BA.2.86.1	0.04	0.034128
XBB.1.16.9	0.03	0.030528
XBB.1.5.15	0.03	0.02979
XBB.3	0.03	0.010467
Node Removal Radius 5	Novel Haplotype - 20%
Lineages	Expected	WEPP
JN.1.1	0.45	0.443406
EG.5.1	0.2	0.209063
B.1.1.7	0.2	0.196627
XBB.1.9.2	0.04	0.04183
BA.2.86.1	0.04	0.033027
XBB.1.5.15	0.03	0.029995
XBB.1.16.9	0.03	0.026787
XBB.3	0.01	0.010532
Node Removal Radius 7	Novel Haplotype - 20%
Lineages	Expected	WEPP
JN.1.1	0.45	0.420737
EG.5.1	0.2	0.238858
B.1.1.7	0.2	0.188739
XBB.1.9.2	0.04	0.041573
BA.2.86.1	0.04	0.032769
XBB.1.5.15	0.03	0.029903
XBB.1.16.9	0.03	0.020782
XBB.3	0.01	0.0101
Node Removal Radius 3	Novel Haplotype - 10%
Lineages	Expected	WEPP
JN.1.1	0.55	0.538531
EG.5.1	0.2	0.196514
B.1.1.7	0.1	0.100111
XBB.1.9.2	0.04	0.042775
BA.2.86.1	0.04	0.039577
XBB.1.5.15	0.03	0.030556
XBB.1.16.9	0.03	0.030271
XBB.3	0.01	0.011313
Node Removal Radius 5	Novel Haplotype - 10%
Lineages	Expected	WEPP
JN.1.1	0.55	0.5389
EG.5.1	0.2	0.195474
B.1.1.7	0.1	0.102611
XBB.1.9.2	0.04	0.04174
BA.2.86.1	0.04	0.039319
XBB.1.5.15	0.03	0.030357
XBB.1.16.9	0.03	0.030312
XBB.3	0.01	0.011001
Node Removal Radius 7	Novel Haplotype - 10%
Lineages	Expected	WEPP
JN.1.1	0.55	0.5389
EG.5.1	0.2	0.195474
B.1.1.7	0.1	0.102611
XBB.1.9.2	0.04	0.04174
BA.2.86.1	0.04	0.039319
XBB.1.5.15	0.03	0.030357
XBB.1.16.9	0.03	0.030312
XBB.3	0.01	0.011001
Node Removal Radius 3	Novel Haplotype - 5%
Lineages	Expected	WEPP
JN.1.1	0.6	0.597136
EG.5.1	0.2	0.197651
B.1.1.7	0.05	0.048161
XBB.1.9.2	0.04	0.04299
BA.2.86.1	0.04	0.041857
XBB.1.5.15	0.03	0.03137
XBB.1.16.9	0.03	0.030553
XBB.3	0.01	0.010282
Node Removal Radius 5	Novel Haplotype - 5%
Lineages	Expected	WEPP
JN.1.1	0.6	0.593633
EG.5.1	0.2	0.197933
B.1.1.7	0.05	0.051157
XBB.1.9.2	0.04	0.043052
BA.2.86.1	0.04	0.041917
XBB.1.5.15	0.03	0.031415
XBB.1.16.9	0.03	0.030597
XBB.3	0.01	0.010297
Node Removal Radius 7	Novel Haplotype - 5%
Lineages	Expected	WEPP
JN.1.1	0.6	0.593633
EG.5.1	0.2	0.197933
B.1.1.7	0.05	0.051157
XBB.1.9.2	0.04	0.043052
BA.2.86.1	0.04	0.041917
XBB.1.5.15	0.03	0.031415
XBB.1.16.9	0.03	0.030597
XBB.3	0.01	0.010297
