# Supplementary material for: WEPP: Phylogenetic placement achieves near-haplotype resolution in wastewater-based epidemiology
Source: PLoS Comput Biol. 2026 Mar 30;22(3):e1014124. doi: 10.1371/journal.pcbi.1014124 (PMC13048486; doi:10.1371/journal.pcbi.1014124)
Supplement: S14 Table — (XLSX) [file pcbi.1014124.s014.xlsx]

## Sheet: Sheet1
Supplementary Table 14: Lineages exhibiting multiple intra-lineage haplotype clusters and unaccounted alleles absent from San Diego clinical sequences, reported from Point Loma (San Diego) wastewater samples collected between November 27, 2021, and February 7, 2022.
Point Loma - Nov 2021			Point Loma - Dec 2021			Point Loma - Jan 2022			Point Loma - Feb 2022
Nov 27 (SRR18541076)			Dec 1 (SRR18541075)			Jan 4 (SRR18541027)			Feb 2 (SRR18541031 )
Lineages with multiple clusters	Unccounted Alleles NOT found in San Diego Sequences		Lineages with multiple clusters	Unccounted Alleles NOT found in San Diego Sequences		Lineages with multiple clusters	Unccounted Alleles NOT found in San Diego Sequences		Lineages with multiple clusters	Unccounted Alleles NOT found in San Diego Sequences
B.1.617.2	15238G		AY.3	11134C		AY.103	12031A		BA.1	11708T
AY.26	2592A		AY.100	18084T		BA.1	21786A		BA.1.1	14785T
AY.103	27639G		AY.44	9531C						17003C
AY.101			B.1.617.2			Jan 9 (SRR19707934)				17239G
AY.25			B.1.1.529			Lineages with multiple clusters	Unccounted Alleles NOT found in San Diego Sequences			18337A
AY.44			AY.103			BA.1	26364C			18338A
AY.118			AY.25				616C			2592A
AY.119			AY.118							8786A
						Jan 12 (SRR18541039)				9875C
Nov 28 (SRR18541077)			Dec 2 (SRR18541074)			Lineages with multiple clusters	Unccounted Alleles NOT found in San Diego Sequences
Lineages with multiple clusters	Unccounted Alleles NOT found in San Diego Sequences		Lineages with multiple clusters	Unccounted Alleles NOT found in San Diego Sequences		BA.1			Feb 7 (SRR18541032)
AY.3	15232A		AY.119	2592A					Lineages with multiple clusters	Unccounted Alleles NOT found in San Diego Sequences
AY.25	2592A		AY.20	8107G		Jan 17 (SRR18541029)			BA.1	12166C
AY.44	29581C		AY.113	23604C		Lineages with multiple clusters	Unccounted Alleles NOT found in San Diego Sequences		BA.1.1	12366C
B.1.617.2			AY.26			B.1.617.2	12322T			1247A
AY.103			B.1.1.529			BA.1.1	15904T			13225T
			AY.44				18923G			13235T
Nov 29 (SRR18541049)			AY.103				20059T			15508T
Lineages with multiple clusters	Unccounted Alleles NOT found in San Diego Sequences		AY.25				8388G			16106A
AY.3	14594A		AY.100				23604C			16162G
AY.4			AY.3							18087C
AY.25						Jan 19 (SRR18541037)				18505T
AY.26			Dec 5 (SRR18541041)			Lineages with multiple clusters	Unccounted Alleles NOT found in San Diego Sequences			18830G
B.1.617.2			Lineages with multiple clusters	Unccounted Alleles NOT found in San Diego Sequences		BA.1	14608T			21399T
AY.44			AY.113	18290T		BA.1.1	14694T			22345G
AY.103			AY.103	4988T			16755T			2592A
			AY.3	23604C			18688C			26293T
			B.1.1				20872A			29105T
			AY.100				21310T			3023G
			AY.25				21984G			3030T
			AY.44				2592A			3057T
			B.1.1.529				26207A			308T
			B.1.617.2				3047A			3290T
							4168C			372T
			Dec 12 (SRR18541045)				5461A			478A
			Lineages with multiple clusters	Unccounted Alleles NOT found in San Diego Sequences			906G			5045C
			AY.25	13254T						521T
			B.1.617.2	16737T		Jan 23 (SRR18541030)				5456T
			B.1.1.529	19615T		Lineages with multiple clusters	Unccounted Alleles NOT found in San Diego Sequences			713T
				19672T		BA.1	15601A			7996A
				25618A			439G			864A
				7773C			5005T			8961A
							7558G			907C
			Dec 16 (SRR18541044)				824A			9413T
			Lineages with multiple clusters	Unccounted Alleles NOT found in San Diego Sequences			23604C
			AY.100	23521C
			AY.25.1	26242G
			B.1.617.2	738G
			BA.1	9397G
				9816C
				23604C
			Dec 20 (SRR18541046)
			Lineages with multiple clusters	Unccounted Alleles NOT found in San Diego Sequences
			B.1.617.2	10445G
			BA.1	9475C
			Dec 21 (SRR18541048)
			Lineages with multiple clusters	Unccounted Alleles NOT found in San Diego Sequences
			BA.1	23258A
				5333C
			Dec 26 (SRR18541043)
			Lineages with multiple clusters	Unccounted Alleles NOT found in San Diego Sequences
			AY.103
			BA.1
			Dec 27 (SRR18541034)
			Lineages with multiple clusters	Unccounted Alleles NOT found in San Diego Sequences
			AY.25.1	640T
			BA.1
			Dec 28 (SRR18541040)
			Lineages with multiple clusters	Unccounted Alleles NOT found in San Diego Sequences
			BA.1	12374A
				13843A
				13913G
				18765C
				20723G
				890T
			Dec 29 (SRR18541028)
			Lineages with multiple clusters	Unccounted Alleles NOT found in San Diego Sequences
			BA.1	11522C
				12031A
				18014T
				21786A
				25574T
				4656T
				23604C
